# Supplementary material for: The Metagenomic Analysis of Viral Diversity in Colorado Potato Beetle Public NGS Data
Source: Viruses. 2023 Jan 30;15(2):395. doi: 10.3390/v15020395 (PMC9963324; doi:10.3390/v15020395)
Supplement: Supplementary file 1 [file viruses-15-00395-s001.zip]

Archive with 2 entries (2 files):
- supplementary figures.pdf
- tables.xlsx
