# Supplementary material for: The Metagenomic Analysis of Viral Diversity in Colorado Potato Beetle Public NGS Data
Source: Viruses. 2023 Jan 30;15(2):395. doi: 10.3390/v15020395 (PMC9963324; doi:10.3390/v15020395)
Supplement: Supplementary file 1 [file viruses-15-00395-s001.zip › tables.xlsx]

## Sheet: ST1
Table S1: The summary of bioprojects used in this research (NCBI SRA)
Project ID	Instrument	Library Strategy	Library Source	Library Selection	Library Layout	Tissue	Run of spots, sum	Run of Bases, sum	Number of samples
PRJNA508767	Illumina HiSeq 2000	OTHER	Genomic	Restriction Digest	Paired	thoracic muscle	617,860,178	139,747,869,356	3
PRJNA369863	Illumina HiSeq 2000	OTHER	Genomic	Restriction Digest	Paired	thoracic muscle	743,037,720	150,093,619,440	2
PRJNA171749	Illumina HiSeq 2000	WGS	Genomic	Random	Paired	Whole adult insect	318,053,092	64,246,724,584	4
PRJNA280017	Illumina HiSeq 2000	RNA-Seq	Transcriptomic	PolyA	Paired	antenna	51,895,266	9,341,147,880	2
PRJNA400685	Illumina HiSeq 2000	RNA-Seq	Transcriptomic	Random	Single	head	39,831,011	2,987,325,825	9
PRJNA400685	Illumina HiSeq 2000	RNA-Seq	Transcriptomic	Random	Single	midgut	57,356,865	3,154,627,575	9
PRJNA336167	Illumina HiSeq 2000	RNA-Seq	Transcriptomic	cDNA	Single	midgut, fat body, malpighian tubule	350,909,245	34,848,647,417	6
PRJNA438159	Illumina HiSeq 4000	RNA-Seq	Transcriptomic	size fractionation	Single	Whole adult insect	164,069,871	7,618,206,701	6
PRJNA384383	Illumina HiSeq 2500	WGS	Transcriptomic	Random	Single	Whole adult insect	217,556,187	10,877,809,350	8
PRJNA297027	Illumina HiSeq 2500	RNA-Seq	Transcriptomic	unspecified	Paired	Whole adult insect	397,752,951	79,550,590,200	9
PRJNA464380	Illumina HiSeq 2500	RNA-Seq	Transcriptomic	unspecified	Paired	Whole adult insect	362,208,443	91,276,527,636	16
PRJNA353242	Illumina HiSeq 2500	RNA-Seq	Transcriptomic	unspecified	Single	Whole adult insect	666,256,919	67,291,948,819	31
PRJNA275431	Illumina HiSeq 2500	RNA-Seq	Transcriptomic	RANDOM	Paired	Whole larva	145,371,374	29,365,017,548	12
PRJNA275662	Illumina HiSeq 2000	RNA-Seq	Transcriptomic	cDNA	Paired	Whole adult insect	43,532,072	8,793,478,544	2
PRJNA694179	Illumina HiSeq 2500	RNA-Seq	Transcriptomic	RANDOM	Paired	Whole larva	174,302,253	26,244,050,864	12
PRJNA646009	Illumina HiSeq 1500	RNA-Seq	Transcriptomic	size fractionation	Paired	Whole insect	191,305,808	36,783,262,720	50
PRJNA580490	Illumina HiSeq 2500	WGS	Genomic	RANDOM	Paired	thoracic muscle	1,526,994,362	393,042,191,969	94
PRJNA553565	Illumina NextSeq 500	RNA-Seq	Transcriptomic	RANDOM	Paired	Whole adult insect	880,719,122	231,624,320,076	22

## Sheet: ST2
Table S2: Bracoviral genetic sequences and primers used to confirm the presence of certain viral fragments and inserts in the genome of Leptinotarsa decemlineata
Sequence of bracoviral fragment 1 - Br1:
GAAAAACAAAGTCTTGTCTCTAAAAACAGTTCAATCTTCCGTTAAAGTGAACGGAGATATTGTAGCTATCGATCCATTATTGTTGTTTCAAAGAATATCGTTAACCATTGACAGTAAAAAAGATATGGAAACTTATTTACAATATGAGCTTGC6ACCTTTTCCATTGTCACTTTTTACAGAAAATGGCCTCAGGAAAAATGTAAAATCTCAACTCTACGATTTATTTGTGAGTGCGAATGGACCAACGCTTTCTGACGGTGTAGTGTATGTCGTTGACGGTGGATTTTTACTGCACAAAGTAATTTGGCAAAAAAATGATACGGTAGAAGAGATAATGAATAAATATTTGCGCTATGTAGAAAAACATTACGCAGTAAGCAGCTATATTGTCTTTGATG…
Name	Primer	Lenght	Tm	GC%	Sequence	Insertion						Forward	Reverse	Length of product,nt
Br1_F1	left	23	57.4	39.13	AAGTGAACGGAGATATTGTAGCT							Br1_F1	Br1_R1	403
Br1_R1	right	20	59.13	55	GCTGCTGGTACTGTTGTGAC							Br1_F2_1	Br1_R2_1	545
Br1_F2_1	left	23	57.63	43.48	GCAGCTATATTGTCTTTGATGGG							Br1_F2_2	Br1_R2_2	467
Br1_R2_2	right	20	58.84	55	GTTCTGCTGCTCCTTCTGTG							Br1_F3	Br1_R3	380
Br1_R2_1	right	21	58.04	47.62	CTTTCCTTTTCCGGCAAATCC							Br1Br_F1	Br1_ins_R1_1	309
Br1_F2_2	left	21	57.99	42.86	AACTGTCATTGTTGTGGGTCA							Br1Br_F1	Br1_ins_R1_2	507
Br1_F3	left	22	57.24	40.91	TCATCTTTCGTTTTGGCTAACC							Br1_ins_F2	Br1Br_R2	370
Br1_R3	right	20	59.13	55	CCAGACTGCGTTGGTTCTTC							Br1LD_F1	Br1_ins_R1_1	401
Br1Br_F1	left	20	57.5	45	GCAACAACAGAGCAACACAT	*Insertion confirmation primers (EF710639.1, coordinates: 57046-58557)						Br1LD_F1	Br1_ins_R1_2	599
Br1_ins_R1_1	right	23	57.4	39.13	AGCTACAATATCTCCGTTCACTT	*Insertion confirmation primers (EF710639.1, coordinates: 57046-58557)						Br1_ins_F2	Br1LD_R2	343
Br1_ins_R1_2	right	20	58.94	55	CACTACACCGTCAGAAAGCG	*Insertion confirmation primers (EF710639.1, coordinates: 57046-58557)
Br1_ins_F2	left	21	58.97	42.86	AGTTTGAAATGTGGTTGCCGAA	*Insertion confirmation primers (EF710639.1, coordinates: 57046-58557)
Br1Br_R2	right	23	57,18	34.78	AGATGCTTTATTCTCATTGCGTT	*Insertion confirmation primers (EF710639.1, coordinates: 57046-58557)
Br1LD_F1	left	20	59.38	55	GGGAAGGTTGTCGTGGGTAT	*Insertion confirmation primers (NW_019290920.1, coordinates: 2663-4169)
Br1LD_R2	right	20	58.74	55	TGAGTTCGGTAAGTGGGAG	*Insertion confirmation primers (NW_019290920.1, coordinates: 2663-4169)
Sequence of bracoviral fragment 2 - Br2:
GAAATGATATTAATCCGCTCGATTCATCGACAGGTACTTGACCATTACCGATAGTCAGCAATTGCTCCGAGAAATCTTCAGCAGATGTATCATTAAGCAATGCAACTCTCATGTTTGTTGTCAGTTGCAGTTTCTTCACATGGCGCCATAGATTTGACGATTTGAGGCAAGCGTTTATTTCGTCGGCAGCCGTAGATCTTGGAATTACTGGCAGTATTTGGCGGAAATCACCAGAAAGTAAAATCATTGCTCCTCCAAAACATCTCGAGTCATTGCGTAAATCTTTTAATGTTCGGTTAAGTGCTTCTAATGCACGTTTATGCGCCATTGTGCATTCGTCCCAGATGATGATTTTCGATACCGCTAAAACTTTGGCCATTGCTGAGTGTTTTTGCAATA…
Name	Primer	Lenght	Tm	GC%	Sequence	Insertion						Forward	Reverse	Length of product,nt
Br2_F1	left	23	58.94	47.83	CCGTAGATCTTGGAATTACTGGC							Br2_F1	Br2_R1	301
Br2_R1	right	21	58.56	47.62	GCAGCCACATTGTTAGAAGGA							Br2_F2_1	Br2_R2_1	456
Br2_F2_1	left	20	59.39	50	TGTGCATTCGTCCCAGATGA							Br2_F2_2	Br2_R2_2	534
Br2_F2_2	left	20	59.08	55	CACCAGGGGCATCTAGGAAA							Br2_F2_3	Br2_R3	519
Br2_F2_3	left	21	58.83	47.62	TGTGCGTATCTGACTTGGAGA							Br2_F3	Br2_R3	243
Br2_R2_1	right	20	59.12	55	GGAATGCCAGCACCATATCG							Br2Br_F1	Br2_ins_R1	498
Br2_R2_2	right	20	58.69	50	CCCAACATATCGTGCTGCAT							Br2_ins_F1	Br2Br_R	382
Br2_R3	right	20	58.99	55	CCCATTCACGAACGTCATCC							Br2_ins_F1	Br2LD_R	387
Br2_F3	left	20	58.99	55	GCCTTGCTTCCGTCTTTGAA
Br2Br_F1	left	20	59.11	45	ACCGTTGCACAGTTTTGGTT	*Insertion confirmation primers (HQ009558.1, coordinates: 1797-3455)
Br2_ins_R1	right	20	59.49	50	CGCCATGTGAAGAAACTGCA	*Insertion confirmation primers (HQ009558.1, coordinates: 1797-3455)
Br2_ins_F1	left	20	58.99	55	GGATGACGTTCGTGAATGGG	*Insertion confirmation primers (HQ009558.1, coordinates: 1797-3455)
Br2Br_R	right	20	58.99	50	ATCCACGGAAATTAACGGCG	*Insertion confirmation primers (HQ009558.1, coordinates: 1797-3455)
Br2LD_R	right	20	58.88	50	TCTCCATTATTCGACGGGCA	*Insertion confirmation primers (NW_019296350.1, coordinates: 9973-11595)

## Sheet: ST3
Table S3: Contigs annotations with BLASTx (e-value < 10**-3, matches with bacteriophage proteins were excluded )
This table contains 5175489 rows and thus was stored externally. You can download it here:
https://drive.google.com/file/d/1M59Ni66nHO9nLY0ahzoOQsZC8jjkgoon/view?usp=sharing

## Sheet: ST4
Table S4: Annotation BLASTx of virus-positive contigs with a known family (minimum e-value, maximum bitscore)
cNum	clen	coverage	qseqid	caption_x	pident	length	mismatch	gapopen	qstart	qend	sstart	send	evalue	bitscore	Caption	genid	title	taxid	caption_y	kindom	phylum	class	order	family	genus	species	data_type	project	prog	fxd_taxid	library_source
100052	709	85.737	NODE_100052_length_709_cov_85.737003	YP_009507249.1	26.606	218	149	4	656	3	50	256	3.26e-20	99.4	YP_009507249	1464308874	ORF C [Trichoplusia ni TED virus]	2083181	YP_009507249	Viruses	Artverviricota	Revtraviricetes	Ortervirales	Metaviridae	Errantivirus	Trichoplusia ni TED virus	gen	PRJNA580490	blastx	2083181	Genomic
100064	502	160.237	NODE_100064_length_502_cov_160.237136	DAC81324.1	51.22	41	20	0	224	346	139	179	5.34e-05	47	DAC81324	1821957714	TPA_asm: FtsK [Mayetiola barley midge adintovirus]	2609858	DAC81324	Viruses	Preplasmiviricota	Polintoviricetes	Orthopolintovirales	Adintoviridae	Alphadintovirus	Alphadintovirus mayetiola	gen	PRJNA580490	blastx	2609858	Genomic
10006	1728	566.691	NODE_10006_length_1728_cov_566.690974	YP_009552461.1	31.365	491	297	14	345	1718	1880	2363	5.9e-56	216	YP_009552461	1571838485	replicase protein [Nephila clavipes virus 4]	2108201	YP_009552461	Viruses	Kitrinoviricota	Alsuviricetes	Martellivirales	Virgaviridae		Nephila clavipes virus 4	trx	PRJNA353242	blastx	2108201	Transcriptomic
100107	609	53.9206	NODE_100107_length_609_cov_53.920578	DAC81262.1	34.848	198	118	3	601	8	33	219	1.5e-28	123	DAC81262	1821957648	TPA_asm: PolB [Bos-associated insect adintovirus 2]	2609867	DAC81262	Viruses	Preplasmiviricota	Polintoviricetes	Orthopolintovirales	Adintoviridae		Bos-associated insect adintovirus 2	gen	PRJNA580490	blastx	2609867	Genomic
100108	609	33.1679	NODE_100108_length_609_cov_33.167870	DAC81262.1	45.192	208	106	3	607	2	477	682	4.39e-50	185	DAC81262	1821957648	TPA_asm: PolB [Bos-associated insect adintovirus 2]	2609867	DAC81262	Viruses	Preplasmiviricota	Polintoviricetes	Orthopolintovirales	Adintoviridae		Bos-associated insect adintovirus 2	gen	PRJNA580490	blastx	2609867	Genomic
100170	549	38.1822	NODE_100170_length_549_cov_38.182186	YP_009507248.1	41.42	169	93	1	39	545	2	164	3.63e-34	138	YP_009507248	1464308873	ORF B [Trichoplusia ni TED virus]	2083181	YP_009507248	Viruses	Artverviricota	Revtraviricetes	Ortervirales	Metaviridae	Errantivirus	Trichoplusia ni TED virus	gen	PRJNA580490	blastx	2083181	Genomic
100186	518	45.527	NODE_100186_length_518_cov_45.526998	DAC80281.1	33.01	103	63	3	210	518	154	250	7.73e-05	53.5	DAC80281	1750927713	TPA_asm: adintoc3 [Bos-associated insect adintovirus]	2597806	DAC80281	Viruses	Preplasmiviricota	Polintoviricetes	Orthopolintovirales	Adintoviridae		Bos-associated insect adintovirus	gen	PRJNA580490	blastx	2597806	Genomic
1001	2340	20.8302	NODE_1001_length_2340_cov_20.830197	ADJ58050.1	36.036	111	54	5	222	542	364	461	2.43e-07	67	ADJ58050	299929685	gag protein [Human immunodeficiency virus 1]	11676	ADJ58050	Viruses	Artverviricota	Revtraviricetes	Ortervirales	Retroviridae	Lentivirus	Human immunodeficiency virus 1	gen	PRJNA369863+PRJNA508767	blastx	11676	Genomic
100239	708	30.8698	NODE_100239_length_708_cov_30.869832	DAC81406.1	28.992	238	159	6	1	699	113	345	9.41e-20	99.4	DAC81406	1821957804	TPA_asm: PolB-N [Rhodactis coral adintovirus]	2609865	DAC81406	Viruses	Preplasmiviricota	Polintoviricetes	Orthopolintovirales	Adintoviridae		Rhodactis coral adintovirus	gen	PRJNA580490	blastx	2609865	Genomic
100422	542	47.078	NODE_100422_length_542_cov_47.078029	DAC81324.1	53.659	41	19	0	167	289	139	179	0.000514	48.5	DAC81324	1821957714	TPA_asm: FtsK [Mayetiola barley midge adintovirus]	2609858	DAC81324	Viruses	Preplasmiviricota	Polintoviricetes	Orthopolintovirales	Adintoviridae	Alphadintovirus	Alphadintovirus mayetiola	gen	PRJNA580490	blastx	2609858	Genomic
100436	707	71.0291	NODE_100436_length_707_cov_71.029141	YP_009507248.1	60.169	236	74	5	705	1	403	619	4.62e-87	289	YP_009507248	1464308873	ORF B [Trichoplusia ni TED virus]	2083181	YP_009507248	Viruses	Artverviricota	Revtraviricetes	Ortervirales	Metaviridae	Errantivirus	Trichoplusia ni TED virus	gen	PRJNA580490	blastx	2083181	Genomic
100471	531	38.1176	NODE_100471_length_531_cov_38.117647	DAC81291.1	58.757	177	73	0	1	531	849	1025	8.48e-66	229	DAC81291	1821957679	TPA_asm: PolB [Ladona dragonfly adintovirus]	2609856	DAC81291	Viruses	Preplasmiviricota	Polintoviricetes	Orthopolintovirales	Adintoviridae		Ladona dragonfly adintovirus	gen	PRJNA580490	blastx	2609856	Genomic
100593	542	26.5544	NODE_100593_length_542_cov_26.554415	YP_009507248.1	71.508	179	51	0	542	6	145	323	5.91e-91	297	YP_009507248	1464308873	ORF B [Trichoplusia ni TED virus]	2083181	YP_009507248	Viruses	Artverviricota	Revtraviricetes	Ortervirales	Metaviridae	Errantivirus	Trichoplusia ni TED virus	gen	PRJNA580490	blastx	2083181	Genomic
100596	511	34.6886	NODE_100596_length_511_cov_34.688596	YP_009507248.1	72.619	168	46	0	3	506	147	314	8.58e-87	285	YP_009507248	1464308873	ORF B [Trichoplusia ni TED virus]	2083181	YP_009507248	Viruses	Artverviricota	Revtraviricetes	Ortervirales	Metaviridae	Errantivirus	Trichoplusia ni TED virus	gen	PRJNA580490	blastx	2083181	Genomic
1005	1976	25.645	NODE_1005_length_1976_cov_25.644977	QBP37036.1	47.059	272	136	4	7	807	748	1016	1.48e-60	231	QBP37036	1596077648	putative RdRP [Lampyris noctiluca errantivirus 1]	2552986	QBP37036	Viruses	Artverviricota	Revtraviricetes	Ortervirales	Metaviridae	Errantivirus	Lampyris noctiluca errantivirus 1	gen	PRJNA580490	blastx	2552986	Genomic
100612	573	20.722	NODE_100612_length_573_cov_20.722008	QHA33695.1	42.938	177	101	0	570	40	309	485	2.84e-43	165	QHA33695	1788186338	polyprotein [Chibugado virus]	2689361	QHA33695	Viruses	Artverviricota	Revtraviricetes	Ortervirales	Metaviridae		Chibugado virus	gen	PRJNA369863+PRJNA508767	blastx	2689361	Genomic
100665	541	27.5226	NODE_100665_length_541_cov_27.522634	DAC81262.1	38.509	161	94	3	481	5	84	241	2.47e-27	119	DAC81262	1821957648	TPA_asm: PolB [Bos-associated insect adintovirus 2]	2609867	DAC81262	Viruses	Preplasmiviricota	Polintoviricetes	Orthopolintovirales	Adintoviridae		Bos-associated insect adintovirus 2	gen	PRJNA580490	blastx	2609867	Genomic
100740	521	38.4313	NODE_100740_length_521_cov_38.431330	YP_009507248.1	73.256	172	46	0	1	516	143	314	6.17e-90	294	YP_009507248	1464308873	ORF B [Trichoplusia ni TED virus]	2083181	YP_009507248	Viruses	Artverviricota	Revtraviricetes	Ortervirales	Metaviridae	Errantivirus	Trichoplusia ni TED virus	gen	PRJNA580490	blastx	2083181	Genomic
10075	1114	21.5826	NODE_10075_length_1114_cov_21.582625	YP_009507248.1	38.462	208	125	2	1113	499	824	1031	8.95e-40	162	YP_009507248	1464308873	ORF B [Trichoplusia ni TED virus]	2083181	YP_009507248	Viruses	Artverviricota	Revtraviricetes	Ortervirales	Metaviridae	Errantivirus	Trichoplusia ni TED virus	gen	PRJNA580490	blastx	2083181	Genomic
100778	539	23.6116	NODE_100778_length_539_cov_23.611570	DAC81331.1	57.627	177	73	2	9	539	988	1162	2.3e-57	205	DAC81331	1821957722	TPA_asm: PolB [Megastigmus wasp adintovirus]	2609859	DAC81331	Viruses	Preplasmiviricota	Polintoviricetes	Orthopolintovirales	Adintoviridae		Megastigmus wasp adintovirus	gen	PRJNA580490	blastx	2609859	Genomic
100795	524	23.5714	NODE_100795_length_524_cov_23.571429	QMP82256.1	71.622	148	42	0	446	3	1	148	4.57e-78	239	QMP82256	1882567449	glycoprotein, partial [Coleopteran chu-related virus OKIAV127]	2746339	QMP82256	Viruses	Negarnaviricota	Monjiviricetes	Jingchuvirales	Chuviridae		Coleopteran chu-related virus OKIAV127	gen	PRJNA580490	blastx	2746339	Genomic
100859	515	42.4261	NODE_100859_length_515_cov_42.426087	QBP37035.1	46.269	67	32	2	311	505	2	66	7.99e-05	53.5	QBP37035	1596077647	putative gag protein [Lampyris noctiluca errantivirus 1]	2552986	QBP37035	Viruses	Artverviricota	Revtraviricetes	Ortervirales	Metaviridae	Errantivirus	Lampyris noctiluca errantivirus 1	gen	PRJNA580490	blastx	2552986	Genomic
100879	563	31.4508	NODE_100879_length_563_cov_31.450787	YP_009507248.1	73.262	187	50	0	563	3	168	354	2.4e-96	312	YP_009507248	1464308873	ORF B [Trichoplusia ni TED virus]	2083181	YP_009507248	Viruses	Artverviricota	Revtraviricetes	Ortervirales	Metaviridae	Errantivirus	Trichoplusia ni TED virus	gen	PRJNA580490	blastx	2083181	Genomic
1009	2256	53.4189	NODE_1009_length_2256_cov_53.418900	YP_009507248.1	41.62	716	383	7	2255	120	330	1014	0	556	YP_009507248	1464308873	ORF B [Trichoplusia ni TED virus]	2083181	YP_009507248	Viruses	Artverviricota	Revtraviricetes	Ortervirales	Metaviridae	Errantivirus	Trichoplusia ni TED virus	gen	PRJNA580490	blastx	2083181	Genomic
101126	509	55.1454	NODE_101126_length_509_cov_55.145374	YP_009507249.1	30.081	123	84	1	4	366	209	331	9.41e-09	65.1	YP_009507249	1464308874	ORF C [Trichoplusia ni TED virus]	2083181	YP_009507249	Viruses	Artverviricota	Revtraviricetes	Ortervirales	Metaviridae	Errantivirus	Trichoplusia ni TED virus	gen	PRJNA580490	blastx	2083181	Genomic
10112	1715	196.93	NODE_10112_length_1715_cov_196.930120	QMP82412.1	31.337	501	321	13	1548	70	36	521	2.06e-51	195	QMP82412	1882567723	hemagglutinin, partial [Coleopteran orthomyxo-related virus OKIAV184]	2746264	QMP82412	Viruses	Negarnaviricota	Insthoviricetes	Articulavirales	Orthomyxoviridae		Coleopteran orthomyxo-related virus OKIAV184	trx	PRJNA353242	blastx	2746264	Transcriptomic
101169	514	28.3377	NODE_101169_length_514_cov_28.337691	QBP37035.1	38.636	88	51	2	273	16	5	91	2.96e-08	63.2	QBP37035	1596077647	putative gag protein [Lampyris noctiluca errantivirus 1]	2552986	QBP37035	Viruses	Artverviricota	Revtraviricetes	Ortervirales	Metaviridae	Errantivirus	Lampyris noctiluca errantivirus 1	gen	PRJNA580490	blastx	2552986	Genomic
101206	562	62.787	NODE_101206_length_562_cov_62.786982	DAC80281.1	31.092	119	75	4	449	96	139	251	9.78e-06	56.6	DAC80281	1750927713	TPA_asm: adintoc3 [Bos-associated insect adintovirus]	2597806	DAC80281	Viruses	Preplasmiviricota	Polintoviricetes	Orthopolintovirales	Adintoviridae		Bos-associated insect adintovirus	gen	PRJNA580490	blastx	2597806	Genomic
10139	596	37.0018	NODE_10139_length_596_cov_37.001848	DAC80282.1	44.776	67	37	0	590	390	72	138	3.44e-10	65.5	DAC80282	1750927714	TPA_asm: FtsK [Bos-associated insect adintovirus]	2597806	DAC80282	Viruses	Preplasmiviricota	Polintoviricetes	Orthopolintovirales	Adintoviridae		Bos-associated insect adintovirus	trx	PRJNA553565	blastx	2597806	Transcriptomic
10142	1326	22.771	NODE_10142_length_1326_cov_22.771046	DAC81331.1	39.568	278	154	6	87	893	83	355	7.93e-71	192	DAC81331	1821957722	TPA_asm: PolB [Megastigmus wasp adintovirus]	2609859	DAC81331	Viruses	Preplasmiviricota	Polintoviricetes	Orthopolintovirales	Adintoviridae		Megastigmus wasp adintovirus	gen	PRJNA580490	blastx	2609859	Genomic
10143	1161	72.9783	NODE_10143_length_1161_cov_72.978300	QBP37036.1	36.62	213	129	4	630	1	762	971	1.19e-30	135	QBP37036	1596077648	putative RdRP [Lampyris noctiluca errantivirus 1]	2552986	QBP37036	Viruses	Artverviricota	Revtraviricetes	Ortervirales	Metaviridae	Errantivirus	Lampyris noctiluca errantivirus 1	gen	PRJNA580490	blastx	2552986	Genomic
10151	1141	29.2937	NODE_10151_length_1141_cov_29.293738	NP_048263.1	44.068	118	57	4	738	397	1	113	1.84e-14	80.5	NP_048263	9631384	ORF MSV192 hypothetical protein [Melanoplus sanguinipes entomopoxvirus]	83191	NP_048263	Viruses	Nucleocytoviricota	Pokkesviricetes	Chitovirales	Poxviridae	Deltaentomopoxvirus	Melanoplus sanguinipes entomopoxvirus	gen	PRJNA580490	blastx	83191	Genomic
10173	1160	29.6941	NODE_10173_length_1160_cov_29.694118	QBP37036.1	46.739	276	143	4	331	1155	634	906	2.96e-69	247	QBP37036	1596077648	putative RdRP [Lampyris noctiluca errantivirus 1]	2552986	QBP37036	Viruses	Artverviricota	Revtraviricetes	Ortervirales	Metaviridae	Errantivirus	Lampyris noctiluca errantivirus 1	gen	PRJNA580490	blastx	2552986	Genomic
101749	507	302.493	NODE_101749_length_507_cov_302.493363	DAC81324.1	51.22	41	20	0	503	381	139	179	2.11e-05	46.6	DAC81324	1821957714	TPA_asm: FtsK [Mayetiola barley midge adintovirus]	2609858	DAC81324	Viruses	Preplasmiviricota	Polintoviricetes	Orthopolintovirales	Adintoviridae	Alphadintovirus	Alphadintovirus mayetiola	gen	PRJNA580490	blastx	2609858	Genomic
101799	517	55.6602	NODE_101799_length_517_cov_55.660173	YP_009507249.1	25.731	171	124	2	515	3	89	256	1.63e-16	87	YP_009507249	1464308874	ORF C [Trichoplusia ni TED virus]	2083181	YP_009507249	Viruses	Artverviricota	Revtraviricetes	Ortervirales	Metaviridae	Errantivirus	Trichoplusia ni TED virus	gen	PRJNA580490	blastx	2083181	Genomic
10179	1400	27.7115	NODE_10179_length_1400_cov_27.711524	DAC80278.1	37.459	307	174	4	894	1	60	357	1.13e-55	211	DAC80278	1750927710	TPA_asm: PolB [Bos-associated insect adintovirus]	2597806	DAC80278	Viruses	Preplasmiviricota	Polintoviricetes	Orthopolintovirales	Adintoviridae		Bos-associated insect adintovirus	gen	PRJNA580490	blastx	2597806	Genomic
101990	559	37.0972	NODE_101990_length_559_cov_37.097222	YP_009507248.1	72.973	185	50	0	2	556	134	318	1.09e-96	313	YP_009507248	1464308873	ORF B [Trichoplusia ni TED virus]	2083181	YP_009507248	Viruses	Artverviricota	Revtraviricetes	Ortervirales	Metaviridae	Errantivirus	Trichoplusia ni TED virus	gen	PRJNA580490	blastx	2083181	Genomic
102100	520	20.729	NODE_102100_length_520_cov_20.729032	DAC81407.1	48.98	49	24	1	362	216	365	412	0.000448	51.6	DAC81407	1821957805	TPA_asm: PolB-C [Rhodactis coral adintovirus]	2609865	DAC81407	Viruses	Preplasmiviricota	Polintoviricetes	Orthopolintovirales	Adintoviridae		Rhodactis coral adintovirus	gen	PRJNA369863+PRJNA508767	blastx	2609865	Genomic
102195	564	49.169	NODE_102195_length_564_cov_49.168959	YP_009507248.1	66.848	184	60	1	11	562	335	517	1.67e-80	269	YP_009507248	1464308873	ORF B [Trichoplusia ni TED virus]	2083181	YP_009507248	Viruses	Artverviricota	Revtraviricetes	Ortervirales	Metaviridae	Errantivirus	Trichoplusia ni TED virus	gen	PRJNA580490	blastx	2083181	Genomic
10219	1258	22.0382	NODE_10219_length_1258_cov_22.038238	DAC80281.1	37.549	253	123	8	65	811	110	331	2.61e-31	133	DAC80281	1750927713	TPA_asm: adintoc3 [Bos-associated insect adintovirus]	2597806	DAC80281	Viruses	Preplasmiviricota	Polintoviricetes	Orthopolintovirales	Adintoviridae		Bos-associated insect adintovirus	gen	PRJNA580490	blastx	2597806	Genomic
1021	1929	47.4482	NODE_1021_length_1929_cov_47.448239	AXU41595.1	22.654	309	207	12	401	1261	184	482	1.35e-10	65.9	AXU41595	1472011387	F protein [Mythimna unipuncta nucleopolyhedrovirus]	447897	AXU41595	Viruses		Naldaviricetes	Lefavirales	Baculoviridae	Alphabaculovirus	Mythimna unipuncta nucleopolyhedrovirus	gen	PRJNA580490	blastx	447897	Genomic
1024	2103	58.1924	NODE_1024_length_2103_cov_58.192383	YP_009049834.1	22.028	286	183	9	1441	665	170	442	2.72e-12	63.5	YP_009049834	671723041	fusion protein [Peridroma alphabaculovirus]	1346829	YP_009049834	Viruses		Naldaviricetes	Lefavirales	Baculoviridae	Alphabaculovirus	Peridroma alphabaculovirus	gen	PRJNA580490	blastx	1346829	Genomic
102519	510	40.4725	NODE_102519_length_510_cov_40.472527	YP_009507248.1	73.373	169	45	0	508	2	145	313	2.51e-88	290	YP_009507248	1464308873	ORF B [Trichoplusia ni TED virus]	2083181	YP_009507248	Viruses	Artverviricota	Revtraviricetes	Ortervirales	Metaviridae	Errantivirus	Trichoplusia ni TED virus	gen	PRJNA580490	blastx	2083181	Genomic
10252	4501	434.814	NODE_10252_length_4501_cov_434.814215	DAC80279.1	56.106	303	129	2	1342	2250	4	302	8.6e-103	341	DAC80279	1750927711	TPA_asm: integrase [Bos-associated insect adintovirus]	2597806	DAC80279	Viruses	Preplasmiviricota	Polintoviricetes	Orthopolintovirales	Adintoviridae		Bos-associated insect adintovirus	gen	PRJNA171749	blastx	2597806	Genomic
10260	1321	27.6343	NODE_10260_length_1321_cov_27.634281	QBP37037.1	28.889	225	149	3	741	67	78	291	5.25e-13	83.2	QBP37037	1596077649	putative envelope protein [Lampyris noctiluca errantivirus 1]	2552986	QBP37037	Viruses	Artverviricota	Revtraviricetes	Ortervirales	Metaviridae	Errantivirus	Lampyris noctiluca errantivirus 1	gen	PRJNA580490	blastx	2552986	Genomic
10269	1306	101.974	NODE_10269_length_1306_cov_101.974420	DAC80278.1	47.977	173	89	1	516	1	218	390	1.72e-61	177	DAC80278	1750927710	TPA_asm: PolB [Bos-associated insect adintovirus]	2597806	DAC80278	Viruses	Preplasmiviricota	Polintoviricetes	Orthopolintovirales	Adintoviridae		Bos-associated insect adintovirus	gen	PRJNA580490	blastx	2597806	Genomic
102763	503	58.3906	NODE_102763_length_503_cov_58.390625	DAC81325.1	58.571	70	27	1	401	198	223	292	6.01e-17	59.7	DAC81325	1821957715	TPA_asm: PLA2X-adenain [Mayetiola barley midge adintovirus]	2609858	DAC81325	Viruses	Preplasmiviricota	Polintoviricetes	Orthopolintovirales	Adintoviridae	Alphadintovirus	Alphadintovirus mayetiola	gen	PRJNA580490	blastx	2609858	Genomic
102865	509	73.7335	NODE_102865_length_509_cov_73.733480	DAC81331.1	47.059	119	51	2	163	507	829	939	1.23e-35	108	DAC81331	1821957722	TPA_asm: PolB [Megastigmus wasp adintovirus]	2609859	DAC81331	Viruses	Preplasmiviricota	Polintoviricetes	Orthopolintovirales	Adintoviridae		Megastigmus wasp adintovirus	gen	PRJNA580490	blastx	2609859	Genomic
102927	541	40.0597	NODE_102927_length_541_cov_40.059671	DAC81272.1	47.531	162	83	1	1	486	4	163	9.62e-47	160	DAC81272	1821957658	TPA_asm: MAEL [Bos-associated insect adintovirus 2]	2609867	DAC81272	Viruses	Preplasmiviricota	Polintoviricetes	Orthopolintovirales	Adintoviridae		Bos-associated insect adintovirus 2	gen	PRJNA580490	blastx	2609867	Genomic
102	2135	46.4712	NODE_102_length_2135_cov_46.471154	ADX06244.1	29.67	637	371	22	2047	176	7	579	2.02e-57	216	ADX06244	322510931	putative heat shock protein 70 [Organic Lake phycodnavirus 2]	938082	ADX06244	Viruses	Nucleocytoviricota	Megaviricetes	Algavirales	Phycodnaviridae		Organic Lake phycodnavirus 2	trx	PRJNA336167	blastx	938082	Transcriptomic
103059	556	28.2435	NODE_103059_length_556_cov_28.243513	DAC81262.1	35.87	184	106	4	548	3	60	233	1.33e-26	117	DAC81262	1821957648	TPA_asm: PolB [Bos-associated insect adintovirus 2]	2609867	DAC81262	Viruses	Preplasmiviricota	Polintoviricetes	Orthopolintovirales	Adintoviridae		Bos-associated insect adintovirus 2	gen	PRJNA580490	blastx	2609867	Genomic
10306	1690	38.0661	NODE_10306_length_1690_cov_38.066055	DAC80279.1	53.333	195	88	1	3	587	111	302	2.61e-57	204	DAC80279	1750927711	TPA_asm: integrase [Bos-associated insect adintovirus]	2597806	DAC80279	Viruses	Preplasmiviricota	Polintoviricetes	Orthopolintovirales	Adintoviridae		Bos-associated insect adintovirus	trx	PRJNA353242	blastx	2597806	Transcriptomic
103215	596	22.0222	NODE_103215_length_596_cov_22.022181	QMP82256.1	71.818	110	31	0	594	265	58	167	1.76e-55	183	QMP82256	1882567449	glycoprotein, partial [Coleopteran chu-related virus OKIAV127]	2746339	QMP82256	Viruses	Negarnaviricota	Monjiviricetes	Jingchuvirales	Chuviridae		Coleopteran chu-related virus OKIAV127	gen	PRJNA580490	blastx	2746339	Genomic
103234	1581	27.8781	NODE_103234_length_1581_cov_27.878113	YP_001256975.1	27.513	189	124	9	1107	568	309	493	0.000128	57.8	YP_001256975	148368845	efp [Spodoptera litura granulovirus]	359919	YP_001256975	Viruses		Naldaviricetes	Lefavirales	Baculoviridae	Betabaculovirus	Spodoptera litura granulovirus	gen	PRJNA171749	blastx	359919	Genomic
10325	1394	20.0261	NODE_10325_length_1394_cov_20.026139	NP_059175.1	26.818	220	152	6	68	709	256	472	5.25e-07	64.7	NP_059175	9635277	ORF27 [Xestia c-nigrum granulovirus]	51677	NP_059175	Viruses		Naldaviricetes	Lefavirales	Baculoviridae	Betabaculovirus	Xestia c-nigrum granulovirus	gen	PRJNA369863+PRJNA508767	blastx	51677	Genomic
103332	535	124.821	NODE_103332_length_535_cov_124.820833	YP_009507248.1	42.353	170	95	2	530	24	849	1016	1.39e-36	145	YP_009507248	1464308873	ORF B [Trichoplusia ni TED virus]	2083181	YP_009507248	Viruses	Artverviricota	Revtraviricetes	Ortervirales	Metaviridae	Errantivirus	Trichoplusia ni TED virus	gen	PRJNA580490	blastx	2083181	Genomic
10339	1376	25.1014	NODE_10339_length_1376_cov_25.101438	DAC80278.1	37.864	309	174	4	474	1373	60	359	1.1e-57	217	DAC80278	1750927710	TPA_asm: PolB [Bos-associated insect adintovirus]	2597806	DAC80278	Viruses	Preplasmiviricota	Polintoviricetes	Orthopolintovirales	Adintoviridae		Bos-associated insect adintovirus	gen	PRJNA580490	blastx	2597806	Genomic
1034	1920	47.5351	NODE_1034_length_1920_cov_47.535121	QBP37035.1	28.693	352	165	13	1613	597	5	283	8.76e-12	79	QBP37035	1596077647	putative gag protein [Lampyris noctiluca errantivirus 1]	2552986	QBP37035	Viruses	Artverviricota	Revtraviricetes	Ortervirales	Metaviridae	Errantivirus	Lampyris noctiluca errantivirus 1	gen	PRJNA580490	blastx	2552986	Genomic
103546	531	33.3109	NODE_103546_length_531_cov_33.310924	YP_009507248.1	73.446	177	47	0	531	1	137	313	3.66e-93	303	YP_009507248	1464308873	ORF B [Trichoplusia ni TED virus]	2083181	YP_009507248	Viruses	Artverviricota	Revtraviricetes	Ortervirales	Metaviridae	Errantivirus	Trichoplusia ni TED virus	gen	PRJNA580490	blastx	2083181	Genomic
103775	508	33.1302	NODE_103775_length_508_cov_33.130243	QBP37035.1	38.462	78	48	0	247	14	6	83	4.68e-08	62.8	QBP37035	1596077647	putative gag protein [Lampyris noctiluca errantivirus 1]	2552986	QBP37035	Viruses	Artverviricota	Revtraviricetes	Ortervirales	Metaviridae	Errantivirus	Lampyris noctiluca errantivirus 1	gen	PRJNA580490	blastx	2552986	Genomic
103797	522	35.6788	NODE_103797_length_522_cov_35.678801	YP_009507248.1	72.832	173	47	0	520	2	140	312	2.11e-90	295	YP_009507248	1464308873	ORF B [Trichoplusia ni TED virus]	2083181	YP_009507248	Viruses	Artverviricota	Revtraviricetes	Ortervirales	Metaviridae	Errantivirus	Trichoplusia ni TED virus	gen	PRJNA580490	blastx	2083181	Genomic
10384	1374	184.215	NODE_10384_length_1374_cov_184.215315	YP_009507248.1	43.117	385	216	2	3	1148	676	1060	8.04e-99	330	YP_009507248	1464308873	ORF B [Trichoplusia ni TED virus]	2083181	YP_009507248	Viruses	Artverviricota	Revtraviricetes	Ortervirales	Metaviridae	Errantivirus	Trichoplusia ni TED virus	gen	PRJNA580490	blastx	2083181	Genomic
103925	558	25.4334	NODE_103925_length_558_cov_25.433400	YP_009507248.1	66	100	34	0	304	5	85	184	7.35e-39	152	YP_009507248	1464308873	ORF B [Trichoplusia ni TED virus]	2083181	YP_009507248	Viruses	Artverviricota	Revtraviricetes	Ortervirales	Metaviridae	Errantivirus	Trichoplusia ni TED virus	gen	PRJNA580490	blastx	2083181	Genomic
10394	1293	34.9241	NODE_10394_length_1293_cov_34.924071	QBP37037.1	27.368	190	132	3	687	1253	78	262	1.07e-07	66.6	QBP37037	1596077649	putative envelope protein [Lampyris noctiluca errantivirus 1]	2552986	QBP37037	Viruses	Artverviricota	Revtraviricetes	Ortervirales	Metaviridae	Errantivirus	Lampyris noctiluca errantivirus 1	gen	PRJNA580490	blastx	2552986	Genomic
10397	1456	77.1763	NODE_10397_length_1456_cov_77.176303	AXU41595.1	22.654	309	207	12	261	1121	184	482	1.84e-10	66.2	AXU41595	1472011387	F protein [Mythimna unipuncta nucleopolyhedrovirus]	447897	AXU41595	Viruses		Naldaviricetes	Lefavirales	Baculoviridae	Alphabaculovirus	Mythimna unipuncta nucleopolyhedrovirus	gen	PRJNA580490	blastx	447897	Genomic
104145	529	38.2616	NODE_104145_length_529_cov_38.261603	YP_009507248.1	73.143	175	47	0	529	5	136	310	2.91e-91	298	YP_009507248	1464308873	ORF B [Trichoplusia ni TED virus]	2083181	YP_009507248	Viruses	Artverviricota	Revtraviricetes	Ortervirales	Metaviridae	Errantivirus	Trichoplusia ni TED virus	gen	PRJNA580490	blastx	2083181	Genomic
104183	551	85.7823	NODE_104183_length_551_cov_85.782258	YP_009507248.1	65.693	137	47	0	551	141	428	564	3.05e-57	204	YP_009507248	1464308873	ORF B [Trichoplusia ni TED virus]	2083181	YP_009507248	Viruses	Artverviricota	Revtraviricetes	Ortervirales	Metaviridae	Errantivirus	Trichoplusia ni TED virus	gen	PRJNA580490	blastx	2083181	Genomic
104273	688	49.5371	NODE_104273_length_688_cov_49.537125	DAC81262.1	45.333	225	115	3	668	12	466	688	1.53e-56	204	DAC81262	1821957648	TPA_asm: PolB [Bos-associated insect adintovirus 2]	2609867	DAC81262	Viruses	Preplasmiviricota	Polintoviricetes	Orthopolintovirales	Adintoviridae		Bos-associated insect adintovirus 2	gen	PRJNA580490	blastx	2609867	Genomic
104302	532	23.2243	NODE_104302_length_532_cov_23.224319	NP_048263.1	60	45	18	0	3	137	69	113	2.98e-07	57.8	NP_048263	9631384	ORF MSV192 hypothetical protein [Melanoplus sanguinipes entomopoxvirus]	83191	NP_048263	Viruses	Nucleocytoviricota	Pokkesviricetes	Chitovirales	Poxviridae	Deltaentomopoxvirus	Melanoplus sanguinipes entomopoxvirus	gen	PRJNA580490	blastx	83191	Genomic
10436	1972	24.4429	NODE_10436_length_1972_cov_24.442879	YP_009507247.1	26.667	225	145	9	1705	1070	1	218	2.46e-09	72.4	YP_009507247	1464308872	ORF A [Trichoplusia ni TED virus]	2083181	YP_009507247	Viruses	Artverviricota	Revtraviricetes	Ortervirales	Metaviridae	Errantivirus	Trichoplusia ni TED virus	gen	PRJNA580490	blastx	2083181	Genomic
104379	536	39.8545	NODE_104379_length_536_cov_39.854470	DAC81262.1	45.294	170	86	2	7	510	160	324	1.65e-42	162	DAC81262	1821957648	TPA_asm: PolB [Bos-associated insect adintovirus 2]	2609867	DAC81262	Viruses	Preplasmiviricota	Polintoviricetes	Orthopolintovirales	Adintoviridae		Bos-associated insect adintovirus 2	gen	PRJNA580490	blastx	2609867	Genomic
10440	1273	26.9631	NODE_10440_length_1273_cov_26.963054	DAC81292.1	26.667	225	141	7	283	912	281	496	1.63e-14	87.4	DAC81292	1821957680	TPA_asm: collagenase [Ladona dragonfly adintovirus]	2609856	DAC81292	Viruses	Preplasmiviricota	Polintoviricetes	Orthopolintovirales	Adintoviridae		Ladona dragonfly adintovirus	gen	PRJNA580490	blastx	2609856	Genomic
104424	528	21.5708	NODE_104424_length_528_cov_21.570825	YP_001687092.1	43.333	60	34	0	104	283	64	123	3.99e-05	52.4	YP_001687092	168804160	hypothetical protein SGHV144 [Glossina pallidipes salivary gland hypertrophy virus]	379529	YP_001687092	Viruses		Naldaviricetes	Lefavirales	Hytrosaviridae	Glossinavirus	Glossina hytrosavirus	gen	PRJNA580490	blastx	379529	Genomic
104534	527	28.2521	NODE_104534_length_527_cov_28.252119	NP_048263.1	41.111	90	44	4	268	525	1	85	4.83e-05	52	NP_048263	9631384	ORF MSV192 hypothetical protein [Melanoplus sanguinipes entomopoxvirus]	83191	NP_048263	Viruses	Nucleocytoviricota	Pokkesviricetes	Chitovirales	Poxviridae	Deltaentomopoxvirus	Melanoplus sanguinipes entomopoxvirus	gen	PRJNA580490	blastx	83191	Genomic
10456	1267	30.8927	NODE_10456_length_1267_cov_30.892739	NP_048263.1	40	105	54	4	744	442	1	100	2.42e-07	60.8	NP_048263	9631384	ORF MSV192 hypothetical protein [Melanoplus sanguinipes entomopoxvirus]	83191	NP_048263	Viruses	Nucleocytoviricota	Pokkesviricetes	Chitovirales	Poxviridae	Deltaentomopoxvirus	Melanoplus sanguinipes entomopoxvirus	gen	PRJNA580490	blastx	83191	Genomic
104668	527	65.5911	NODE_104668_length_527_cov_65.591102	QBP37036.1	40.341	176	100	3	7	525	798	971	3.63e-25	112	QBP37036	1596077648	putative RdRP [Lampyris noctiluca errantivirus 1]	2552986	QBP37036	Viruses	Artverviricota	Revtraviricetes	Ortervirales	Metaviridae	Errantivirus	Lampyris noctiluca errantivirus 1	gen	PRJNA580490	blastx	2552986	Genomic
1046	2696	20.3502	NODE_1046_length_2696_cov_20.350246	DAC81331.1	47.205	644	293	12	854	2695	331	957	0	590	DAC81331	1821957722	TPA_asm: PolB [Megastigmus wasp adintovirus]	2609859	DAC81331	Viruses	Preplasmiviricota	Polintoviricetes	Orthopolintovirales	Adintoviridae		Megastigmus wasp adintovirus	gen	PRJNA369863+PRJNA508767	blastx	2609859	Genomic
10478	1231	72	NODE_10478_length_1231_cov_72.000000	QBP37036.1	37.313	268	159	6	860	72	714	977	1.53e-40	165	QBP37036	1596077648	putative RdRP [Lampyris noctiluca errantivirus 1]	2552986	QBP37036	Viruses	Artverviricota	Revtraviricetes	Ortervirales	Metaviridae	Errantivirus	Lampyris noctiluca errantivirus 1	gen	PRJNA580490	blastx	2552986	Genomic
1047	1357	24.7289	NODE_1047_length_1357_cov_24.728879	YP_009507248.1	47.561	246	106	1	620	1357	1	223	7.16e-62	228	YP_009507248	1464308873	ORF B [Trichoplusia ni TED virus]	2083181	YP_009507248	Viruses	Artverviricota	Revtraviricetes	Ortervirales	Metaviridae	Errantivirus	Trichoplusia ni TED virus	gen	PRJNA580490	blastx	2083181	Genomic
1047	2094	33.3085	NODE_1047_length_2094_cov_33.308485	DAC81331.1	56.006	641	273	6	2085	178	617	1253	0	735	DAC81331	1821957722	TPA_asm: PolB [Megastigmus wasp adintovirus]	2609859	DAC81331	Viruses	Preplasmiviricota	Polintoviricetes	Orthopolintovirales	Adintoviridae		Megastigmus wasp adintovirus	gen	PRJNA580490	blastx	2609859	Genomic
10487	1290	30.5239	NODE_10487_length_1290_cov_30.523887	YP_009507248.1	45.343	408	223	0	1242	19	609	1016	8.94e-116	374	YP_009507248	1464308873	ORF B [Trichoplusia ni TED virus]	2083181	YP_009507248	Viruses	Artverviricota	Revtraviricetes	Ortervirales	Metaviridae	Errantivirus	Trichoplusia ni TED virus	gen	PRJNA580490	blastx	2083181	Genomic
1048	2178	37.4282	NODE_1048_length_2178_cov_37.428168	DAC81331.1	55.738	671	286	7	2167	176	587	1253	0	764	DAC81331	1821957722	TPA_asm: PolB [Megastigmus wasp adintovirus]	2609859	DAC81331	Viruses	Preplasmiviricota	Polintoviricetes	Orthopolintovirales	Adintoviridae		Megastigmus wasp adintovirus	gen	PRJNA580490	blastx	2609859	Genomic
104909	523	48.1068	NODE_104909_length_523_cov_48.106838	YP_009507248.1	71.839	174	49	0	2	523	147	320	5.29e-88	289	YP_009507248	1464308873	ORF B [Trichoplusia ni TED virus]	2083181	YP_009507248	Viruses	Artverviricota	Revtraviricetes	Ortervirales	Metaviridae	Errantivirus	Trichoplusia ni TED virus	gen	PRJNA580490	blastx	2083181	Genomic
104920	530	28.1305	NODE_104920_length_530_cov_28.130526	QBP37037.1	60.938	64	23	1	485	294	59	120	2.35e-16	73.2	QBP37037	1596077649	putative envelope protein [Lampyris noctiluca errantivirus 1]	2552986	QBP37037	Viruses	Artverviricota	Revtraviricetes	Ortervirales	Metaviridae	Errantivirus	Lampyris noctiluca errantivirus 1	gen	PRJNA580490	blastx	2552986	Genomic
10496	1391	125.522	NODE_10496_length_1391_cov_125.522455	DAC80278.1	47.236	199	104	1	794	1387	218	416	7.66e-68	199	DAC80278	1750927710	TPA_asm: PolB [Bos-associated insect adintovirus]	2597806	DAC80278	Viruses	Preplasmiviricota	Polintoviricetes	Orthopolintovirales	Adintoviridae		Bos-associated insect adintovirus	gen	PRJNA580490	blastx	2597806	Genomic
105035	518	27.1058	NODE_105035_length_518_cov_27.105832	AGO14404.1	34.395	157	89	3	1	429	614	770	8.93e-21	100	AGO14404	513044193	hypothetical protein CsmBAC4b19.2 [Cotesia sesamiae]	452649	AGO14404	Viruses				Polydnaviriformidae	Bracoviriform	Cotesia sesamiae bracovirus	gen	PRJNA580490	blastx	452649	Genomic
10503	1375	21.2848	NODE_10503_length_1375_cov_21.284848	AAV69351.1	63.333	30	11	0	748	659	28	57	8.28e-05	51.6	AAV69351	55979867	gag protein, partial [Human immunodeficiency virus 1]	11676	AAV69351	Viruses	Artverviricota	Revtraviricetes	Ortervirales	Retroviridae	Lentivirus	Human immunodeficiency virus 1	gen	PRJNA580490	blastx	11676	Genomic
105043	511	47.6776	NODE_105043_length_511_cov_47.677632	QBP37036.1	41.176	170	99	1	511	2	683	851	1.69e-37	147	QBP37036	1596077648	putative RdRP [Lampyris noctiluca errantivirus 1]	2552986	QBP37036	Viruses	Artverviricota	Revtraviricetes	Ortervirales	Metaviridae	Errantivirus	Lampyris noctiluca errantivirus 1	gen	PRJNA580490	blastx	2552986	Genomic
105126	537	91.5456	NODE_105126_length_537_cov_91.545643	YP_009507249.1	30.081	123	84	1	32	394	209	331	7.82e-09	65.5	YP_009507249	1464308874	ORF C [Trichoplusia ni TED virus]	2083181	YP_009507249	Viruses	Artverviricota	Revtraviricetes	Ortervirales	Metaviridae	Errantivirus	Trichoplusia ni TED virus	gen	PRJNA580490	blastx	2083181	Genomic
10512	1300	31.4586	NODE_10512_length_1300_cov_31.458635	QBP37037.1	36.014	286	173	3	1077	223	1	277	1.42e-34	145	QBP37037	1596077649	putative envelope protein [Lampyris noctiluca errantivirus 1]	2552986	QBP37037	Viruses	Artverviricota	Revtraviricetes	Ortervirales	Metaviridae	Errantivirus	Lampyris noctiluca errantivirus 1	gen	PRJNA580490	blastx	2552986	Genomic
10520	1305	20.9192	NODE_10520_length_1305_cov_20.919200	QBP37037.1	27.184	206	144	3	1185	571	78	278	4.9e-10	73.9	QBP37037	1596077649	putative envelope protein [Lampyris noctiluca errantivirus 1]	2552986	QBP37037	Viruses	Artverviricota	Revtraviricetes	Ortervirales	Metaviridae	Errantivirus	Lampyris noctiluca errantivirus 1	gen	PRJNA369863+PRJNA508767	blastx	2552986	Genomic
10527	1288	68.5166	NODE_10527_length_1288_cov_68.516626	YP_009345747.1	25.1	251	172	10	1283	561	222	466	1.19e-08	69.7	YP_009345747	1149000180	envelope fusion protein [Mythimna unipuncta granulovirus B]	2169746	YP_009345747	Viruses		Naldaviricetes	Lefavirales	Baculoviridae	Betabaculovirus	Mythimna unipuncta granulovirus B	gen	PRJNA580490	blastx	2169746	Genomic
10548	1289	66.4036	NODE_10548_length_1289_cov_66.403566	YP_009345747.1	25.1	251	172	10	1284	562	222	466	1.07e-08	69.7	YP_009345747	1149000180	envelope fusion protein [Mythimna unipuncta granulovirus B]	2169746	YP_009345747	Viruses		Naldaviricetes	Lefavirales	Baculoviridae	Betabaculovirus	Mythimna unipuncta granulovirus B	gen	PRJNA580490	blastx	2169746	Genomic
105496	682	41.5662	NODE_105496_length_682_cov_41.566188	DAC81331.1	41.485	229	113	7	673	2	237	449	5.48e-46	174	DAC81331	1821957722	TPA_asm: PolB [Megastigmus wasp adintovirus]	2609859	DAC81331	Viruses	Preplasmiviricota	Polintoviricetes	Orthopolintovirales	Adintoviridae		Megastigmus wasp adintovirus	gen	PRJNA580490	blastx	2609859	Genomic
1054	2074	29.0872	NODE_1054_length_2074_cov_29.087172	YP_009507248.1	66.087	115	39	0	347	3	85	199	2.17e-41	174	YP_009507248	1464308873	ORF B [Trichoplusia ni TED virus]	2083181	YP_009507248	Viruses	Artverviricota	Revtraviricetes	Ortervirales	Metaviridae	Errantivirus	Trichoplusia ni TED virus	gen	PRJNA580490	blastx	2083181	Genomic
1056	1980	23.4836	NODE_1056_length_1980_cov_23.483636	YP_009507248.1	55.587	349	144	2	1049	3	5	342	1.1e-124	406	YP_009507248	1464308873	ORF B [Trichoplusia ni TED virus]	2083181	YP_009507248	Viruses	Artverviricota	Revtraviricetes	Ortervirales	Metaviridae	Errantivirus	Trichoplusia ni TED virus	gen	PRJNA580490	blastx	2083181	Genomic
105792	554	42.511	NODE_105792_length_554_cov_42.511022	YP_009507248.1	72.283	184	51	0	3	554	133	316	2.02e-95	309	YP_009507248	1464308873	ORF B [Trichoplusia ni TED virus]	2083181	YP_009507248	Viruses	Artverviricota	Revtraviricetes	Ortervirales	Metaviridae	Errantivirus	Trichoplusia ni TED virus	gen	PRJNA580490	blastx	2083181	Genomic
10583	1243	31.8232	NODE_10583_length_1243_cov_31.823232	YP_009507248.1	41.667	192	88	2	575	3	1	169	3.44e-33	144	YP_009507248	1464308873	ORF B [Trichoplusia ni TED virus]	2083181	YP_009507248	Viruses	Artverviricota	Revtraviricetes	Ortervirales	Metaviridae	Errantivirus	Trichoplusia ni TED virus	gen	PRJNA580490	blastx	2083181	Genomic
105880	585	32.6075	NODE_105880_length_585_cov_32.607547	DAC81331.1	52.062	194	91	1	3	584	653	844	5.98e-65	227	DAC81331	1821957722	TPA_asm: PolB [Megastigmus wasp adintovirus]	2609859	DAC81331	Viruses	Preplasmiviricota	Polintoviricetes	Orthopolintovirales	Adintoviridae		Megastigmus wasp adintovirus	gen	PRJNA580490	blastx	2609859	Genomic
105906	551	27.0222	NODE_105906_length_551_cov_27.022177	QHA33695.1	60.185	108	43	0	14	337	310	417	3.2e-50	148	QHA33695	1788186338	polyprotein [Chibugado virus]	2689361	QHA33695	Viruses	Artverviricota	Revtraviricetes	Ortervirales	Metaviridae		Chibugado virus	gen	PRJNA580490	blastx	2689361	Genomic
105951	1551	46.385	NODE_105951_length_1551_cov_46.385027	AXU41595.1	23.427	286	198	9	6	806	184	467	5.3e-09	71.6	AXU41595	1472011387	F protein [Mythimna unipuncta nucleopolyhedrovirus]	447897	AXU41595	Viruses		Naldaviricetes	Lefavirales	Baculoviridae	Alphabaculovirus	Mythimna unipuncta nucleopolyhedrovirus	gen	PRJNA171749	blastx	447897	Genomic
105	1524	21.7767	NODE_105_length_1524_cov_21.776719	AGO14420.1	32.319	263	151	6	1374	622	196	443	1.35e-38	110	AGO14420	513044209	putative reverse transcriptase [Cotesia sesamiae]	452649	AGO14420.1	Viruses				Polydnaviriformidae	Bracoviriform	Cotesia sesamiae bracovirus	blastn	PRJNA464380	blastx	452649	Transcriptomic
105	4206	81.3416	NODE_105_length_4206_cov_81.341604	YP_009507248.1	58.523	176	73	0	2	529	389	564	8.68e-57	228	YP_009507248	1464308873	ORF B [Trichoplusia ni TED virus]	2083181	YP_009507248	Viruses	Artverviricota	Revtraviricetes	Ortervirales	Metaviridae	Errantivirus	Trichoplusia ni TED virus	gen	PRJNA580490	blastx	2083181	Genomic
106091	522	50.2248	NODE_106091_length_522_cov_50.224839	YP_009507248.1	38.636	88	54	0	308	45	601	688	2.3e-10	70.1	YP_009507248	1464308873	ORF B [Trichoplusia ni TED virus]	2083181	YP_009507248	Viruses	Artverviricota	Revtraviricetes	Ortervirales	Metaviridae	Errantivirus	Trichoplusia ni TED virus	gen	PRJNA580490	blastx	2083181	Genomic
106134	584	27.5463	NODE_106134_length_584_cov_27.546314	YP_009507248.1	41.139	158	87	1	476	3	2	153	2.26e-31	131	YP_009507248	1464308873	ORF B [Trichoplusia ni TED virus]	2083181	YP_009507248	Viruses	Artverviricota	Revtraviricetes	Ortervirales	Metaviridae	Errantivirus	Trichoplusia ni TED virus	gen	PRJNA580490	blastx	2083181	Genomic
10620	4449	45.4675	NODE_10620_length_4449_cov_45.467456	YP_009507248.1	59.837	615	231	5	3271	1436	2	603	0	738	YP_009507248	1464308873	ORF B [Trichoplusia ni TED virus]	2083181	YP_009507248	Viruses	Artverviricota	Revtraviricetes	Ortervirales	Metaviridae	Errantivirus	Trichoplusia ni TED virus	gen	PRJNA171749	blastx	2083181	Genomic
106353	504	261.376	NODE_106353_length_504_cov_261.376392	DAC81324.1	53.659	41	19	0	127	249	139	179	5.48e-06	48.5	DAC81324	1821957714	TPA_asm: FtsK [Mayetiola barley midge adintovirus]	2609858	DAC81324	Viruses	Preplasmiviricota	Polintoviricetes	Orthopolintovirales	Adintoviridae	Alphadintovirus	Alphadintovirus mayetiola	gen	PRJNA580490	blastx	2609858	Genomic
106395	512	23.5536	NODE_106395_length_512_cov_23.553611	NP_048263.1	42.105	95	46	4	273	1	1	90	1.01e-07	58.9	NP_048263	9631384	ORF MSV192 hypothetical protein [Melanoplus sanguinipes entomopoxvirus]	83191	NP_048263	Viruses	Nucleocytoviricota	Pokkesviricetes	Chitovirales	Poxviridae	Deltaentomopoxvirus	Melanoplus sanguinipes entomopoxvirus	gen	PRJNA580490	blastx	83191	Genomic
106563	518	107.676	NODE_106563_length_518_cov_107.676026	DAC81325.1	48.214	56	29	0	170	3	296	351	3.1e-18	61.2	DAC81325	1821957715	TPA_asm: PLA2X-adenain [Mayetiola barley midge adintovirus]	2609858	DAC81325	Viruses	Preplasmiviricota	Polintoviricetes	Orthopolintovirales	Adintoviridae	Alphadintovirus	Alphadintovirus mayetiola	gen	PRJNA580490	blastx	2609858	Genomic
106583	528	26.5666	NODE_106583_length_528_cov_26.566596	YP_001687092.1	43.333	60	34	0	93	272	64	123	3.99e-05	52.4	YP_001687092	168804160	hypothetical protein SGHV144 [Glossina pallidipes salivary gland hypertrophy virus]	379529	YP_001687092	Viruses		Naldaviricetes	Lefavirales	Hytrosaviridae	Glossinavirus	Glossina hytrosavirus	gen	PRJNA580490	blastx	379529	Genomic
10658	1221	36.3482	NODE_10658_length_1221_cov_36.348199	YP_009507248.1	64.394	396	121	5	1218	34	246	622	7.78e-179	537	YP_009507248	1464308873	ORF B [Trichoplusia ni TED virus]	2083181	YP_009507248	Viruses	Artverviricota	Revtraviricetes	Ortervirales	Metaviridae	Errantivirus	Trichoplusia ni TED virus	gen	PRJNA580490	blastx	2083181	Genomic
10659	697	29.4813	NODE_10659_length_697_cov_29.481308	YP_009507249.1	26.606	218	149	4	42	695	50	256	2.45e-20	99.8	YP_009507249	1464308874	ORF C [Trichoplusia ni TED virus]	2083181	YP_009507249	Viruses	Artverviricota	Revtraviricetes	Ortervirales	Metaviridae	Errantivirus	Trichoplusia ni TED virus	gen	PRJNA580490	blastx	2083181	Genomic
1065	2521	202.037	NODE_1065_length_2521_cov_202.036902	DAC81454.1	60.185	108	42	1	53	373	201	308	2.02e-32	139	DAC81454	1821957974	TPA_asm: integrase [Spodoptera moth adintovirus 2]	2609854	DAC81454	Viruses	Preplasmiviricota	Polintoviricetes	Orthopolintovirales	Adintoviridae		Spodoptera moth adintovirus 2	gen	PRJNA580490	blastx	2609854	Genomic
10667	1640	91.318	NODE_10667_length_1640_cov_91.317981	YP_009507249.1	27.308	260	178	4	507	1286	50	298	1.46e-25	120	YP_009507249	1464308874	ORF C [Trichoplusia ni TED virus]	2083181	YP_009507249	Viruses	Artverviricota	Revtraviricetes	Ortervirales	Metaviridae	Errantivirus	Trichoplusia ni TED virus	trx	PRJNA353242	blastx	2083181	Transcriptomic
10683	4441	1649.85	NODE_10683_length_4441_cov_1649.848609	DAC80279.1	55.263	304	131	2	2998	2087	4	302	2.97e-104	345	DAC80279	1750927711	TPA_asm: integrase [Bos-associated insect adintovirus]	2597806	DAC80279	Viruses	Preplasmiviricota	Polintoviricetes	Orthopolintovirales	Adintoviridae		Bos-associated insect adintovirus	gen	PRJNA171749	blastx	2597806	Genomic
106867	501	200.919	NODE_106867_length_501_cov_200.919283	DAC81324.1	51.22	41	20	0	358	236	139	179	1.27e-05	47.4	DAC81324	1821957714	TPA_asm: FtsK [Mayetiola barley midge adintovirus]	2609858	DAC81324	Viruses	Preplasmiviricota	Polintoviricetes	Orthopolintovirales	Adintoviridae	Alphadintovirus	Alphadintovirus mayetiola	gen	PRJNA580490	blastx	2609858	Genomic
10698	1340	38.5681	NODE_10698_length_1340_cov_38.568093	DAC81331.1	37.387	444	249	11	9	1307	32	457	5.34e-80	280	DAC81331	1821957722	TPA_asm: PolB [Megastigmus wasp adintovirus]	2609859	DAC81331	Viruses	Preplasmiviricota	Polintoviricetes	Orthopolintovirales	Adintoviridae		Megastigmus wasp adintovirus	gen	PRJNA580490	blastx	2609859	Genomic
10699	1239	47.2247	NODE_10699_length_1239_cov_47.224662	YP_009507248.1	64.02	403	125	5	1239	34	239	622	0	544	YP_009507248	1464308873	ORF B [Trichoplusia ni TED virus]	2083181	YP_009507248	Viruses	Artverviricota	Revtraviricetes	Ortervirales	Metaviridae	Errantivirus	Trichoplusia ni TED virus	gen	PRJNA580490	blastx	2083181	Genomic
10699	4439	26.1177	NODE_10699_length_4439_cov_26.117701	DAC81274.1	42.525	301	170	2	901	2	2	300	1.18e-70	254	DAC81274	1821957660	TPA_asm: hexon [Bos-associated insect adintovirus 2]	2609867	DAC81274	Viruses	Preplasmiviricota	Polintoviricetes	Orthopolintovirales	Adintoviridae		Bos-associated insect adintovirus 2	gen	PRJNA171749	blastx	2609867	Genomic
107015	510	66.3824	NODE_107015_length_510_cov_66.382418	DAC80281.1	32.877	146	77	6	412	2	154	287	9.91e-06	56.2	DAC80281	1750927713	TPA_asm: adintoc3 [Bos-associated insect adintovirus]	2597806	DAC80281	Viruses	Preplasmiviricota	Polintoviricetes	Orthopolintovirales	Adintoviridae		Bos-associated insect adintovirus	gen	PRJNA580490	blastx	2597806	Genomic
107030	520	41.8968	NODE_107030_length_520_cov_41.896774	NP_048263.1	42.708	96	46	4	281	6	1	91	3.45e-08	60.1	NP_048263	9631384	ORF MSV192 hypothetical protein [Melanoplus sanguinipes entomopoxvirus]	83191	NP_048263	Viruses	Nucleocytoviricota	Pokkesviricetes	Chitovirales	Poxviridae	Deltaentomopoxvirus	Melanoplus sanguinipes entomopoxvirus	gen	PRJNA580490	blastx	83191	Genomic
107098	542	26.347	NODE_107098_length_542_cov_26.347023	DAC80278.1	60.452	177	68	1	541	11	878	1052	6.65e-65	226	DAC80278	1750927710	TPA_asm: PolB [Bos-associated insect adintovirus]	2597806	DAC80278	Viruses	Preplasmiviricota	Polintoviricetes	Orthopolintovirales	Adintoviridae		Bos-associated insect adintovirus	gen	PRJNA580490	blastx	2597806	Genomic
1070	2495	26.2205	NODE_1070_length_2495_cov_26.220492	AVR52568.1	36.328	768	482	5	2450	162	5	770	1.43e-171	526	AVR52568	1372040705	PB2 [Photinus pyralis orthomyxo-like virus 1]	2137183	AVR52568	Viruses	Negarnaviricota	Insthoviricetes	Articulavirales	Orthomyxoviridae		Photinus pyralis orthomyxo-like virus 1	trx	PRJNA694179	blastx	2137183	Transcriptomic
10711	1330	106.818	NODE_10711_length_1330_cov_106.818039	DAC80278.1	48.333	180	92	1	793	1329	218	397	1.3e-64	187	DAC80278	1750927710	TPA_asm: PolB [Bos-associated insect adintovirus]	2597806	DAC80278	Viruses	Preplasmiviricota	Polintoviricetes	Orthopolintovirales	Adintoviridae		Bos-associated insect adintovirus	gen	PRJNA580490	blastx	2597806	Genomic
107155	580	36.9943	NODE_107155_length_580_cov_36.994286	YP_009507248.1	70.899	189	54	1	564	1	137	325	6.35e-95	308	YP_009507248	1464308873	ORF B [Trichoplusia ni TED virus]	2083181	YP_009507248	Viruses	Artverviricota	Revtraviricetes	Ortervirales	Metaviridae	Errantivirus	Trichoplusia ni TED virus	gen	PRJNA580490	blastx	2083181	Genomic
107159	500	57.4674	NODE_107159_length_500_cov_57.467416	DAC80281.1	31.092	119	75	4	444	91	139	251	1.4e-05	55.5	DAC80281	1750927713	TPA_asm: adintoc3 [Bos-associated insect adintovirus]	2597806	DAC80281	Viruses	Preplasmiviricota	Polintoviricetes	Orthopolintovirales	Adintoviridae		Bos-associated insect adintovirus	gen	PRJNA580490	blastx	2597806	Genomic
10715	1241	23.6071	NODE_10715_length_1241_cov_23.607083	DAC80278.1	37.037	297	169	4	377	1240	60	347	2.89e-54	206	DAC80278	1750927710	TPA_asm: PolB [Bos-associated insect adintovirus]	2597806	DAC80278	Viruses	Preplasmiviricota	Polintoviricetes	Orthopolintovirales	Adintoviridae		Bos-associated insect adintovirus	gen	PRJNA580490	blastx	2597806	Genomic
1072	2840	71.3975	NODE_1072_length_2840_cov_71.397487	YP_009507248.1	59.669	181	68	4	544	2	51	226	7.36e-40	172	YP_009507248	1464308873	ORF B [Trichoplusia ni TED virus]	2083181	YP_009507248	Viruses	Artverviricota	Revtraviricetes	Ortervirales	Metaviridae	Errantivirus	Trichoplusia ni TED virus	gen	PRJNA580490	blastx	2083181	Genomic
107308	673	59.7233	NODE_107308_length_673_cov_59.723301	DAC80283.1	43.966	232	78	5	6	554	65	293	9.66e-31	125	DAC80283	1750927715	TPA_asm: PLA2X [Bos-associated insect adintovirus]	2597806	DAC80283	Viruses	Preplasmiviricota	Polintoviricetes	Orthopolintovirales	Adintoviridae		Bos-associated insect adintovirus	gen	PRJNA580490	blastx	2597806	Genomic
107453	541	44.0021	NODE_107453_length_541_cov_44.002058	YP_009507248.1	73.333	180	48	0	541	2	143	322	8.85e-94	305	YP_009507248	1464308873	ORF B [Trichoplusia ni TED virus]	2083181	YP_009507248	Viruses	Artverviricota	Revtraviricetes	Ortervirales	Metaviridae	Errantivirus	Trichoplusia ni TED virus	gen	PRJNA580490	blastx	2083181	Genomic
1077	2038	29.4413	NODE_1077_length_2038_cov_29.441251	YP_009507247.1	37.363	182	112	2	1451	909	12	192	1.17e-32	142	YP_009507247	1464308872	ORF A [Trichoplusia ni TED virus]	2083181	YP_009507247	Viruses	Artverviricota	Revtraviricetes	Ortervirales	Metaviridae	Errantivirus	Trichoplusia ni TED virus	gen	PRJNA580490	blastx	2083181	Genomic
107883	524	31.9275	NODE_107883_length_524_cov_31.927505	QMP82256.1	71.622	148	42	0	79	522	1	148	4.57e-78	239	QMP82256	1882567449	glycoprotein, partial [Coleopteran chu-related virus OKIAV127]	2746339	QMP82256	Viruses	Negarnaviricota	Monjiviricetes	Jingchuvirales	Chuviridae		Coleopteran chu-related virus OKIAV127	gen	PRJNA580490	blastx	2746339	Genomic
107892	524	23.936	NODE_107892_length_524_cov_23.936034	QMP82256.1	70.946	148	43	0	446	3	1	148	1.7e-77	238	QMP82256	1882567449	glycoprotein, partial [Coleopteran chu-related virus OKIAV127]	2746339	QMP82256	Viruses	Negarnaviricota	Monjiviricetes	Jingchuvirales	Chuviridae		Coleopteran chu-related virus OKIAV127	gen	PRJNA580490	blastx	2746339	Genomic
10796	1180	36.5973	NODE_10796_length_1180_cov_36.597333	YP_009507248.1	41.361	191	89	1	606	1178	1	168	2.1e-35	150	YP_009507248	1464308873	ORF B [Trichoplusia ni TED virus]	2083181	YP_009507248	Viruses	Artverviricota	Revtraviricetes	Ortervirales	Metaviridae	Errantivirus	Trichoplusia ni TED virus	gen	PRJNA580490	blastx	2083181	Genomic
108232	527	31.1398	NODE_108232_length_527_cov_31.139831	DAC81418.1	36.667	180	97	6	520	5	646	816	2.8e-25	113	DAC81418	1821957817	TPA_asm: PolB [Strongylocentrotus sea urchin adintovirus]	2609855	DAC81418	Viruses	Preplasmiviricota	Polintoviricetes	Orthopolintovirales	Adintoviridae		Strongylocentrotus sea urchin adintovirus	gen	PRJNA580490	blastx	2609855	Genomic
108306	514	27.0566	NODE_108306_length_514_cov_27.056645	DAC81320.1	41.27	63	32	1	512	324	1129	1186	0.000272	52.4	DAC81320	1821957710	TPA_asm: PolB [Mayetiola barley midge adintovirus]	2609858	DAC81320	Viruses	Preplasmiviricota	Polintoviricetes	Orthopolintovirales	Adintoviridae	Alphadintovirus	Alphadintovirus mayetiola	gen	PRJNA580490	blastx	2609858	Genomic
108389	575	54.8962	NODE_108389_length_575_cov_54.896154	YP_009507247.1	35.593	177	112	2	48	575	12	187	1.69e-30	125	YP_009507247	1464308872	ORF A [Trichoplusia ni TED virus]	2083181	YP_009507247	Viruses	Artverviricota	Revtraviricetes	Ortervirales	Metaviridae	Errantivirus	Trichoplusia ni TED virus	gen	PRJNA580490	blastx	2083181	Genomic
10844	1054	27.4525	NODE_10844_length_1054_cov_27.452452	YP_009507247.1	33.597	253	134	7	1046	291	25	244	1.36e-27	122	YP_009507247	1464308872	ORF A [Trichoplusia ni TED virus]	2083181	YP_009507247	Viruses	Artverviricota	Revtraviricetes	Ortervirales	Metaviridae	Errantivirus	Trichoplusia ni TED virus	gen	PRJNA580490	blastx	2083181	Genomic
10852	1420	92.7495	NODE_10852_length_1420_cov_92.749451	AXU41595.1	22.654	309	207	12	1196	336	184	482	1.55e-10	66.2	AXU41595	1472011387	F protein [Mythimna unipuncta nucleopolyhedrovirus]	447897	AXU41595	Viruses		Naldaviricetes	Lefavirales	Baculoviridae	Alphabaculovirus	Mythimna unipuncta nucleopolyhedrovirus	gen	PRJNA580490	blastx	447897	Genomic
108582	514	32.6536	NODE_108582_length_514_cov_32.653595	DAC80279.1	58.48	171	70	1	1	513	15	184	2.18e-68	220	DAC80279	1750927711	TPA_asm: integrase [Bos-associated insect adintovirus]	2597806	DAC80279	Viruses	Preplasmiviricota	Polintoviricetes	Orthopolintovirales	Adintoviridae		Bos-associated insect adintovirus	gen	PRJNA580490	blastx	2597806	Genomic
108701	537	35.6598	NODE_108701_length_537_cov_35.659751	QBP37036.1	38.532	109	66	1	534	208	691	798	4.29e-25	86.7	QBP37036	1596077648	putative RdRP [Lampyris noctiluca errantivirus 1]	2552986	QBP37036	Viruses	Artverviricota	Revtraviricetes	Ortervirales	Metaviridae	Errantivirus	Lampyris noctiluca errantivirus 1	gen	PRJNA580490	blastx	2552986	Genomic
10879	1309	86.5821	NODE_10879_length_1309_cov_86.582137	DAC80278.1	48.521	169	86	1	800	1303	218	386	4.6e-61	176	DAC80278	1750927710	TPA_asm: PolB [Bos-associated insect adintovirus]	2597806	DAC80278	Viruses	Preplasmiviricota	Polintoviricetes	Orthopolintovirales	Adintoviridae		Bos-associated insect adintovirus	gen	PRJNA580490	blastx	2597806	Genomic
1087	2217	35.9191	NODE_1087_length_2217_cov_35.919056	AKN04815.1	37.895	95	53	1	868	1152	150	238	3.85e-07	64.3	AKN04815	844287535	gag protein, partial [Human immunodeficiency virus 1]	11676	AKN04815	Viruses	Artverviricota	Revtraviricetes	Ortervirales	Retroviridae	Lentivirus	Human immunodeficiency virus 1	gen	PRJNA580490	blastx	11676	Genomic
108815	506	21.9202	NODE_108815_length_506_cov_21.920177	QBP37036.1	38.037	163	96	3	10	489	817	977	6.22e-23	105	QBP37036	1596077648	putative RdRP [Lampyris noctiluca errantivirus 1]	2552986	QBP37036	Viruses	Artverviricota	Revtraviricetes	Ortervirales	Metaviridae	Errantivirus	Lampyris noctiluca errantivirus 1	gen	PRJNA580490	blastx	2552986	Genomic
10915	1392	39.3889	NODE_10915_length_1392_cov_39.388930	YP_009507248.1	48.221	253	108	1	633	1391	1	230	9.1e-66	239	YP_009507248	1464308873	ORF B [Trichoplusia ni TED virus]	2083181	YP_009507248	Viruses	Artverviricota	Revtraviricetes	Ortervirales	Metaviridae	Errantivirus	Trichoplusia ni TED virus	gen	PRJNA580490	blastx	2083181	Genomic
109314	535	43.9521	NODE_109314_length_535_cov_43.952083	YP_009507248.1	52.247	178	85	0	1	534	749	926	3.05e-53	193	YP_009507248	1464308873	ORF B [Trichoplusia ni TED virus]	2083181	YP_009507248	Viruses	Artverviricota	Revtraviricetes	Ortervirales	Metaviridae	Errantivirus	Trichoplusia ni TED virus	gen	PRJNA580490	blastx	2083181	Genomic
10938	1138	106.199	NODE_10938_length_1138_cov_106.198523	DAC80278.1	44.348	115	64	0	792	1136	218	332	3.44e-43	116	DAC80278	1750927710	TPA_asm: PolB [Bos-associated insect adintovirus]	2597806	DAC80278	Viruses	Preplasmiviricota	Polintoviricetes	Orthopolintovirales	Adintoviridae		Bos-associated insect adintovirus	gen	PRJNA580490	blastx	2597806	Genomic
109437	504	50.3096	NODE_109437_length_504_cov_50.309577	NP_048263.1	42.222	90	43	4	260	3	1	85	7.97e-06	53.9	NP_048263	9631384	ORF MSV192 hypothetical protein [Melanoplus sanguinipes entomopoxvirus]	83191	NP_048263	Viruses	Nucleocytoviricota	Pokkesviricetes	Chitovirales	Poxviridae	Deltaentomopoxvirus	Melanoplus sanguinipes entomopoxvirus	gen	PRJNA580490	blastx	83191	Genomic
10947	1347	131.697	NODE_10947_length_1347_cov_131.696594	DAC80278.1	44.643	56	31	0	3	170	1225	1280	1.46e-05	60.5	DAC80278	1750927710	TPA_asm: PolB [Bos-associated insect adintovirus]	2597806	DAC80278	Viruses	Preplasmiviricota	Polintoviricetes	Orthopolintovirales	Adintoviridae		Bos-associated insect adintovirus	gen	PRJNA580490	blastx	2597806	Genomic
109526	510	42.0747	NODE_109526_length_510_cov_42.074725	YP_009507248.1	55.625	160	51	5	510	34	482	622	5.4e-46	172	YP_009507248	1464308873	ORF B [Trichoplusia ni TED virus]	2083181	YP_009507248	Viruses	Artverviricota	Revtraviricetes	Ortervirales	Metaviridae	Errantivirus	Trichoplusia ni TED virus	gen	PRJNA580490	blastx	2083181	Genomic
109596	534	21.3946	NODE_109596_length_534_cov_21.394572	DAC81407.1	48.98	49	24	1	176	322	365	412	0.000501	51.6	DAC81407	1821957805	TPA_asm: PolB-C [Rhodactis coral adintovirus]	2609865	DAC81407	Viruses	Preplasmiviricota	Polintoviricetes	Orthopolintovirales	Adintoviridae		Rhodactis coral adintovirus	gen	PRJNA580490	blastx	2609865	Genomic
109684	527	34.0339	NODE_109684_length_527_cov_34.033898	YP_009507248.1	72.727	176	47	1	526	2	145	320	4.29e-90	295	YP_009507248	1464308873	ORF B [Trichoplusia ni TED virus]	2083181	YP_009507248	Viruses	Artverviricota	Revtraviricetes	Ortervirales	Metaviridae	Errantivirus	Trichoplusia ni TED virus	gen	PRJNA580490	blastx	2083181	Genomic
109	1802	36.8369	NODE_109_length_1802_cov_36.836863	QMP82185.1	46.533	548	278	6	43	1680	8	542	1.92e-154	464	QMP82185	1882567326	nucleocapsid protein [Blattodean orthomyxo-related virus OKIAV181]	2746285	QMP82185	Viruses	Negarnaviricota	Insthoviricetes	Articulavirales	Orthomyxoviridae		Blattodean orthomyxo-related virus OKIAV181	trx	PRJNA297027	blastx	2746285	Transcriptomic
10	10361	370.787	NODE_10_length_10361_cov_370.787017	YP_009552461.1	31.358	1046	637	25	5376	2419	1877	2901	2.19e-134	488	YP_009552461	1571838485	replicase protein [Nephila clavipes virus 4]	2108201	YP_009552461	Viruses	Kitrinoviricota	Alsuviricetes	Martellivirales	Virgaviridae		Nephila clavipes virus 4	trx	PRJNA553565	blastx	2108201	Transcriptomic
10	10395	170.21	NODE_10_length_10395_cov_170.210348	YP_009552461.1	31.358	1046	637	25	5409	2452	1877	2901	2.22e-134	488	YP_009552461	1571838485	replicase protein [Nephila clavipes virus 4]	2108201	YP_009552461	Viruses	Kitrinoviricota	Alsuviricetes	Martellivirales	Virgaviridae		Nephila clavipes virus 4	trx	PRJNA553565	blastx	2108201	Transcriptomic
10	10398	324.663	NODE_10_length_10398_cov_324.663347	YP_009552461.1	31.358	1046	637	25	5383	2426	1877	2901	2.22e-134	488	YP_009552461	1571838485	replicase protein [Nephila clavipes virus 4]	2108201	YP_009552461	Viruses	Kitrinoviricota	Alsuviricetes	Martellivirales	Virgaviridae		Nephila clavipes virus 4	trx	PRJNA553565	blastx	2108201	Transcriptomic
10	10479	57.6336	NODE_10_length_10479_cov_57.633634	YP_009552461.1	31.328	1047	636	25	5090	8047	1877	2901	1.81e-136	495	YP_009552461	1571838485	replicase protein [Nephila clavipes virus 4]	2108201	YP_009552461	Viruses	Kitrinoviricota	Alsuviricetes	Martellivirales	Virgaviridae		Nephila clavipes virus 4	trx	PRJNA553565	blastx	2108201	Transcriptomic
10	10499	236.128	NODE_10_length_10499_cov_236.128399	YP_009552461.1	31.328	1047	636	25	5410	2453	1877	2901	1.82e-136	495	YP_009552461	1571838485	replicase protein [Nephila clavipes virus 4]	2108201	YP_009552461	Viruses	Kitrinoviricota	Alsuviricetes	Martellivirales	Virgaviridae		Nephila clavipes virus 4	trx	PRJNA553565	blastx	2108201	Transcriptomic
10	3751	3332.44	NODE_10_length_3751_cov_3332.440476	ACO51501.1	99.102	1225	11	0	3675	1	1	1225	0	2481	ACO51501	226359396	223K protein [Potato virus S]	12169	ACO51501.1	Viruses	Kitrinoviricota	Alsuviricetes	Tymovirales	Betaflexiviridae	Carlavirus	Potato virus S	blastn	PRJNA464380	blastx	12169	Transcriptomic
10	5529	26.8486	NODE_10_length_5529_cov_26.848557	APC60260.1	99.405	1008	6	0	3	3026	968	1975	0	1988	APC60260	1102595528	RNA-dependent RNA polymerase [Potato virus S]	12169	APC60260.1	Viruses	Kitrinoviricota	Alsuviricetes	Tymovirales	Betaflexiviridae	Carlavirus	Potato virus S	blastn	PRJNA646009	blastx	12169	Transcriptomic
10	8454	184.083	NODE_10_length_8454_cov_184.082867	AMN08810.1	98.582	1975	28	0	8418	2494	1	1975	0	3970	AMN08810	1002341916	RdRp [Potato virus S]	12169	AMN08810.1	Viruses	Kitrinoviricota	Alsuviricetes	Tymovirales	Betaflexiviridae	Carlavirus	Potato virus S	blastn	PRJNA694179	blastx	12169	Transcriptomic
110170	513	44.1266	NODE_110170_length_513_cov_44.126638	DAC81335.1	31.387	137	82	4	81	488	138	263	1.75e-05	55.5	DAC81335	1821957726	TPA_asm: acintoc3 [Megastigmus wasp adintovirus]	2609859	DAC81335	Viruses	Preplasmiviricota	Polintoviricetes	Orthopolintovirales	Adintoviridae		Megastigmus wasp adintovirus	gen	PRJNA580490	blastx	2609859	Genomic
110171	512	96.0656	NODE_110171_length_512_cov_96.065646	DAC81333.1	61.905	84	32	0	40	291	205	288	1.65e-26	112	DAC81333	1821957724	TPA_asm: integrase [Megastigmus wasp adintovirus]	2609859	DAC81333	Viruses	Preplasmiviricota	Polintoviricetes	Orthopolintovirales	Adintoviridae		Megastigmus wasp adintovirus	gen	PRJNA580490	blastx	2609859	Genomic
11019	1067	57.2016	NODE_11019_length_1067_cov_57.201581	QBP37036.1	37.313	268	159	6	46	834	714	977	1.18e-41	167	QBP37036	1596077648	putative RdRP [Lampyris noctiluca errantivirus 1]	2552986	QBP37036	Viruses	Artverviricota	Revtraviricetes	Ortervirales	Metaviridae	Errantivirus	Lampyris noctiluca errantivirus 1	gen	PRJNA580490	blastx	2552986	Genomic
110288	507	28.7124	NODE_110288_length_507_cov_28.712389	DAC81407.1	48.98	49	24	1	418	272	365	412	0.000408	51.6	DAC81407	1821957805	TPA_asm: PolB-C [Rhodactis coral adintovirus]	2609865	DAC81407	Viruses	Preplasmiviricota	Polintoviricetes	Orthopolintovirales	Adintoviridae		Rhodactis coral adintovirus	gen	PRJNA580490	blastx	2609865	Genomic
110373	508	123.384	NODE_110373_length_508_cov_123.384106	YP_009507248.1	42.353	170	93	3	5	505	857	1024	1.03e-34	139	YP_009507248	1464308873	ORF B [Trichoplusia ni TED virus]	2083181	YP_009507248	Viruses	Artverviricota	Revtraviricetes	Ortervirales	Metaviridae	Errantivirus	Trichoplusia ni TED virus	gen	PRJNA580490	blastx	2083181	Genomic
110475	512	91.7068	NODE_110475_length_512_cov_91.706783	QBP37036.1	39.884	173	99	3	512	3	801	971	2.39e-23	107	QBP37036	1596077648	putative RdRP [Lampyris noctiluca errantivirus 1]	2552986	QBP37036	Viruses	Artverviricota	Revtraviricetes	Ortervirales	Metaviridae	Errantivirus	Lampyris noctiluca errantivirus 1	gen	PRJNA580490	blastx	2552986	Genomic
11047	1292	20.751	NODE_11047_length_1292_cov_20.751011	QBP37037.1	24.837	306	213	5	337	1251	2	291	9.13e-14	85.5	QBP37037	1596077649	putative envelope protein [Lampyris noctiluca errantivirus 1]	2552986	QBP37037	Viruses	Artverviricota	Revtraviricetes	Ortervirales	Metaviridae	Errantivirus	Lampyris noctiluca errantivirus 1	gen	PRJNA369863+PRJNA508767	blastx	2552986	Genomic
110617	524	20.9104	NODE_110617_length_524_cov_20.910448	QMP82256.1	71.622	148	42	0	79	522	1	148	2.24e-78	240	QMP82256	1882567449	glycoprotein, partial [Coleopteran chu-related virus OKIAV127]	2746339	QMP82256	Viruses	Negarnaviricota	Monjiviricetes	Jingchuvirales	Chuviridae		Coleopteran chu-related virus OKIAV127	gen	PRJNA369863+PRJNA508767	blastx	2746339	Genomic
11076	4385	43.2783	NODE_11076_length_4385_cov_43.278291	YP_009507248.1	37.5	120	74	1	4018	4374	925	1044	9.32e-16	96.3	YP_009507248	1464308873	ORF B [Trichoplusia ni TED virus]	2083181	YP_009507248	Viruses	Artverviricota	Revtraviricetes	Ortervirales	Metaviridae	Errantivirus	Trichoplusia ni TED virus	gen	PRJNA171749	blastx	2083181	Genomic
111041	505	23.9067	NODE_111041_length_505_cov_23.906667	YP_184886.1	38.235	68	40	2	299	502	83	148	0.000536	51.2	YP_184886	57659649	hypothetical protein CcBV_31.7 [Cotesia congregata bracovirus]	39640	YP_184886	Viruses				Polydnaviriformidae	Bracoviriform	Bracoviriform congregatae	gen	PRJNA580490	blastx	39640	Genomic
11129	1324	86.435	NODE_11129_length_1324_cov_86.434988	DAC80278.1	48.045	179	92	1	791	1324	218	396	5.39e-64	186	DAC80278	1750927710	TPA_asm: PolB [Bos-associated insect adintovirus]	2597806	DAC80278	Viruses	Preplasmiviricota	Polintoviricetes	Orthopolintovirales	Adintoviridae		Bos-associated insect adintovirus	gen	PRJNA580490	blastx	2597806	Genomic
11135	1290	42.5166	NODE_11135_length_1290_cov_42.516599	YP_009305131.1	27.062	388	251	13	1182	55	197	564	4.91e-26	122	YP_009305131	1072290974	glycoprotein precursor [Wuhan mosquito virus 1]	1608126	YP_009305131	Viruses	Negarnaviricota	Ellioviricetes	Bunyavirales	Phasmaviridae	Orthophasmavirus	Wuhan mosquito orthophasmavirus 1	gen	PRJNA580490	blastx	1608126	Genomic
111386	509	22.8194	NODE_111386_length_509_cov_22.819383	YP_009507247.1	40	70	42	0	509	300	123	192	1.72e-08	64.3	YP_009507247	1464308872	ORF A [Trichoplusia ni TED virus]	2083181	YP_009507247	Viruses	Artverviricota	Revtraviricetes	Ortervirales	Metaviridae	Errantivirus	Trichoplusia ni TED virus	gen	PRJNA580490	blastx	2083181	Genomic
111428	528	30.1882	NODE_111428_length_528_cov_30.188161	YP_001687092.1	43.333	60	34	0	93	272	64	123	3.99e-05	52.4	YP_001687092	168804160	hypothetical protein SGHV144 [Glossina pallidipes salivary gland hypertrophy virus]	379529	YP_001687092	Viruses		Naldaviricetes	Lefavirales	Hytrosaviridae	Glossinavirus	Glossina hytrosavirus	gen	PRJNA580490	blastx	379529	Genomic
111429	528	24.0592	NODE_111429_length_528_cov_24.059197	YP_009507248.1	66.087	115	39	0	182	526	85	199	1.1e-46	174	YP_009507248	1464308873	ORF B [Trichoplusia ni TED virus]	2083181	YP_009507248	Viruses	Artverviricota	Revtraviricetes	Ortervirales	Metaviridae	Errantivirus	Trichoplusia ni TED virus	gen	PRJNA580490	blastx	2083181	Genomic
111801	652	35.0486	NODE_111801_length_652_cov_35.048576	YP_009507247.1	39.785	93	56	0	647	369	112	204	6.74e-16	87	YP_009507247	1464308872	ORF A [Trichoplusia ni TED virus]	2083181	YP_009507247	Viruses	Artverviricota	Revtraviricetes	Ortervirales	Metaviridae	Errantivirus	Trichoplusia ni TED virus	gen	PRJNA580490	blastx	2083181	Genomic
111818	506	44.9712	NODE_111818_length_506_cov_44.971175	DAC81262.1	52.663	169	76	2	504	4	548	714	3.77e-51	186	DAC81262	1821957648	TPA_asm: PolB [Bos-associated insect adintovirus 2]	2609867	DAC81262	Viruses	Preplasmiviricota	Polintoviricetes	Orthopolintovirales	Adintoviridae		Bos-associated insect adintovirus 2	gen	PRJNA580490	blastx	2609867	Genomic
11183	1359	21.487	NODE_11183_length_1359_cov_21.486963	YP_009507249.1	21.886	297	204	12	456	1295	62	347	7.68e-11	76.3	YP_009507249	1464308874	ORF C [Trichoplusia ni TED virus]	2083181	YP_009507249	Viruses	Artverviricota	Revtraviricetes	Ortervirales	Metaviridae	Errantivirus	Trichoplusia ni TED virus	gen	PRJNA580490	blastx	2083181	Genomic
1118	2310	49.5783	NODE_1118_length_2310_cov_49.578271	YP_009507248.1	41.292	712	383	7	28	2151	334	1014	1.33e-177	548	YP_009507248	1464308873	ORF B [Trichoplusia ni TED virus]	2083181	YP_009507248	Viruses	Artverviricota	Revtraviricetes	Ortervirales	Metaviridae	Errantivirus	Trichoplusia ni TED virus	gen	PRJNA580490	blastx	2083181	Genomic
1120	2745	51.4825	NODE_1120_length_2745_cov_51.482528	YP_009507248.1	33.028	545	330	7	3	1625	501	1014	6.44e-83	300	YP_009507248	1464308873	ORF B [Trichoplusia ni TED virus]	2083181	YP_009507248	Viruses	Artverviricota	Revtraviricetes	Ortervirales	Metaviridae	Errantivirus	Trichoplusia ni TED virus	gen	PRJNA580490	blastx	2083181	Genomic
11216	1926	20.1684	NODE_11216_length_1926_cov_20.168359	QMP82256.1	72.455	167	46	0	1253	753	1	167	2.98e-85	274	QMP82256	1882567449	glycoprotein, partial [Coleopteran chu-related virus OKIAV127]	2746339	QMP82256	Viruses	Negarnaviricota	Monjiviricetes	Jingchuvirales	Chuviridae		Coleopteran chu-related virus OKIAV127	gen	PRJNA369863+PRJNA508767	blastx	2746339	Genomic
11223	1095	23.8058	NODE_11223_length_1095_cov_23.805769	DAC81292.1	26.549	226	142	7	202	834	281	497	1.23e-14	87	DAC81292	1821957680	TPA_asm: collagenase [Ladona dragonfly adintovirus]	2609856	DAC81292	Viruses	Preplasmiviricota	Polintoviricetes	Orthopolintovirales	Adintoviridae		Ladona dragonfly adintovirus	gen	PRJNA580490	blastx	2609856	Genomic
11226	1285	20.7016	NODE_11226_length_1285_cov_20.701626	YP_009507247.1	39.691	194	115	2	375	953	12	204	1.49e-42	165	YP_009507247	1464308872	ORF A [Trichoplusia ni TED virus]	2083181	YP_009507247	Viruses	Artverviricota	Revtraviricetes	Ortervirales	Metaviridae	Errantivirus	Trichoplusia ni TED virus	gen	PRJNA369863+PRJNA508767	blastx	2083181	Genomic
112363	501	20.1682	NODE_112363_length_501_cov_20.168161	YP_009507249.1	23.636	165	117	5	15	491	76	237	0.000617	50.8	YP_009507249	1464308874	ORF C [Trichoplusia ni TED virus]	2083181	YP_009507249	Viruses	Artverviricota	Revtraviricetes	Ortervirales	Metaviridae	Errantivirus	Trichoplusia ni TED virus	gen	PRJNA369863+PRJNA508767	blastx	2083181	Genomic
1123	2587	27.1303	NODE_1123_length_2587_cov_27.130332	DAC81331.1	52.357	785	358	8	20	2341	474	1253	0	830	DAC81331	1821957722	TPA_asm: PolB [Megastigmus wasp adintovirus]	2609859	DAC81331	Viruses	Preplasmiviricota	Polintoviricetes	Orthopolintovirales	Adintoviridae		Megastigmus wasp adintovirus	trx	PRJNA553565	blastx	2609859	Transcriptomic
112409	1480	21.9411	NODE_112409_length_1480_cov_21.941053	YP_009507248.1	62.851	498	169	4	1477	5	106	594	0	649	YP_009507248	1464308873	ORF B [Trichoplusia ni TED virus]	2083181	YP_009507248.1	Viruses	Artverviricota	Revtraviricetes	Ortervirales	Metaviridae	Errantivirus	Trichoplusia ni TED virus	blastn	PRJNA171749	blastx	2083181	Genomic
112600	506	20.7938	NODE_112600_length_506_cov_20.793792	DAC81292.1	36.364	77	47	1	489	265	420	496	1.11e-08	64.7	DAC81292	1821957680	TPA_asm: collagenase [Ladona dragonfly adintovirus]	2609856	DAC81292	Viruses	Preplasmiviricota	Polintoviricetes	Orthopolintovirales	Adintoviridae		Ladona dragonfly adintovirus	gen	PRJNA369863+PRJNA508767	blastx	2609856	Genomic
11272	1280	22.1845	NODE_11272_length_1280_cov_22.184490	DAC81406.1	28.976	459	240	19	49	1275	177	599	5.34e-37	153	DAC81406	1821957804	TPA_asm: PolB-N [Rhodactis coral adintovirus]	2609865	DAC81406	Viruses	Preplasmiviricota	Polintoviricetes	Orthopolintovirales	Adintoviridae		Rhodactis coral adintovirus	gen	PRJNA580490	blastx	2609865	Genomic
112741	528	43.4884	NODE_112741_length_528_cov_43.488372	YP_009507248.1	37.423	163	102	0	492	4	605	767	1.01e-28	122	YP_009507248	1464308873	ORF B [Trichoplusia ni TED virus]	2083181	YP_009507248	Viruses	Artverviricota	Revtraviricetes	Ortervirales	Metaviridae	Errantivirus	Trichoplusia ni TED virus	gen	PRJNA580490	blastx	2083181	Genomic
112797	500	40.5326	NODE_112797_length_500_cov_40.532584	YP_001687092.1	43.333	60	34	0	118	297	64	123	3.35e-05	52.4	YP_001687092	168804160	hypothetical protein SGHV144 [Glossina pallidipes salivary gland hypertrophy virus]	379529	YP_001687092	Viruses		Naldaviricetes	Lefavirales	Hytrosaviridae	Glossinavirus	Glossina hytrosavirus	gen	PRJNA580490	blastx	379529	Genomic
1127	2113	22.9893	NODE_1127_length_2113_cov_22.989310	QBP37037.1	24.262	305	216	4	1780	866	2	291	9.41e-13	84	QBP37037	1596077649	putative envelope protein [Lampyris noctiluca errantivirus 1]	2552986	QBP37037	Viruses	Artverviricota	Revtraviricetes	Ortervirales	Metaviridae	Errantivirus	Lampyris noctiluca errantivirus 1	gen	PRJNA580490	blastx	2552986	Genomic
113031	557	36.3765	NODE_113031_length_557_cov_36.376494	DAC81292.1	25	176	110	6	490	2	281	447	4.24e-06	57.8	DAC81292	1821957680	TPA_asm: collagenase [Ladona dragonfly adintovirus]	2609856	DAC81292	Viruses	Preplasmiviricota	Polintoviricetes	Orthopolintovirales	Adintoviridae		Ladona dragonfly adintovirus	gen	PRJNA580490	blastx	2609856	Genomic
113041	527	24.6208	NODE_113041_length_527_cov_24.620763	QBP37037.1	28.788	132	77	4	57	434	1	121	0.000438	51.6	QBP37037	1596077649	putative envelope protein [Lampyris noctiluca errantivirus 1]	2552986	QBP37037	Viruses	Artverviricota	Revtraviricetes	Ortervirales	Metaviridae	Errantivirus	Lampyris noctiluca errantivirus 1	gen	PRJNA580490	blastx	2552986	Genomic
11321	1287	37.0041	NODE_11321_length_1287_cov_37.004058	YP_009507248.1	38	250	146	3	6	731	815	1063	3.59e-42	171	YP_009507248	1464308873	ORF B [Trichoplusia ni TED virus]	2083181	YP_009507248	Viruses	Artverviricota	Revtraviricetes	Ortervirales	Metaviridae	Errantivirus	Trichoplusia ni TED virus	gen	PRJNA580490	blastx	2083181	Genomic
113251	500	72.973	NODE_113251_length_500_cov_72.973034	DAC80281.1	31.092	119	75	4	57	410	139	251	1.4e-05	55.5	DAC80281	1750927713	TPA_asm: adintoc3 [Bos-associated insect adintovirus]	2597806	DAC80281	Viruses	Preplasmiviricota	Polintoviricetes	Orthopolintovirales	Adintoviridae		Bos-associated insect adintovirus	gen	PRJNA580490	blastx	2597806	Genomic
11330	1339	47.9237	NODE_11330_length_1339_cov_47.923676	DAC81331.1	55.33	394	169	5	1339	173	862	1253	6.52e-136	431	DAC81331	1821957722	TPA_asm: PolB [Megastigmus wasp adintovirus]	2609859	DAC81331	Viruses	Preplasmiviricota	Polintoviricetes	Orthopolintovirales	Adintoviridae		Megastigmus wasp adintovirus	gen	PRJNA580490	blastx	2609859	Genomic
11346	1353	25.4368	NODE_11346_length_1353_cov_25.436826	YP_009507247.1	39.623	106	56	1	6	323	115	212	4.36e-15	89	YP_009507247	1464308872	ORF A [Trichoplusia ni TED virus]	2083181	YP_009507247	Viruses	Artverviricota	Revtraviricetes	Ortervirales	Metaviridae	Errantivirus	Trichoplusia ni TED virus	gen	PRJNA580490	blastx	2083181	Genomic
1135	2307	44.9485	NODE_1135_length_2307_cov_44.948490	DAC81331.1	54.494	712	314	6	2295	178	546	1253	0	794	DAC81331	1821957722	TPA_asm: PolB [Megastigmus wasp adintovirus]	2609859	DAC81331	Viruses	Preplasmiviricota	Polintoviricetes	Orthopolintovirales	Adintoviridae		Megastigmus wasp adintovirus	gen	PRJNA580490	blastx	2609859	Genomic
11368	1280	24.378	NODE_11368_length_1280_cov_24.377959	YP_009305131.1	27.062	388	251	13	1182	55	197	564	4.6e-26	122	YP_009305131	1072290974	glycoprotein precursor [Wuhan mosquito virus 1]	1608126	YP_009305131	Viruses	Negarnaviricota	Ellioviricetes	Bunyavirales	Phasmaviridae	Orthophasmavirus	Wuhan mosquito orthophasmavirus 1	gen	PRJNA580490	blastx	1608126	Genomic
11374	1092	34.3597	NODE_11374_length_1092_cov_34.359691	YP_009507248.1	47.126	348	184	0	1044	1	609	956	5.04e-102	335	YP_009507248	1464308873	ORF B [Trichoplusia ni TED virus]	2083181	YP_009507248	Viruses	Artverviricota	Revtraviricetes	Ortervirales	Metaviridae	Errantivirus	Trichoplusia ni TED virus	gen	PRJNA580490	blastx	2083181	Genomic
1137	1843	22.1868	NODE_1137_length_1843_cov_22.186801	YP_009507247.1	37.5	216	129	3	3	647	23	233	1.42e-31	138	YP_009507247	1464308872	ORF A [Trichoplusia ni TED virus]	2083181	YP_009507247	Viruses	Artverviricota	Revtraviricetes	Ortervirales	Metaviridae	Errantivirus	Trichoplusia ni TED virus	gen	PRJNA580490	blastx	2083181	Genomic
1139	2254	43.2583	NODE_1139_length_2254_cov_43.258299	DAC81331.1	54.936	699	304	7	2253	178	559	1253	0	783	DAC81331	1821957722	TPA_asm: PolB [Megastigmus wasp adintovirus]	2609859	DAC81331	Viruses	Preplasmiviricota	Polintoviricetes	Orthopolintovirales	Adintoviridae		Megastigmus wasp adintovirus	gen	PRJNA580490	blastx	2609859	Genomic
113	3922	77.4032	NODE_113_length_3922_cov_77.403155	QBP37036.1	41.281	281	160	4	3076	3915	1	277	1.86e-59	236	QBP37036	1596077648	putative RdRP [Lampyris noctiluca errantivirus 1]	2552986	QBP37036	Viruses	Artverviricota	Revtraviricetes	Ortervirales	Metaviridae	Errantivirus	Lampyris noctiluca errantivirus 1	gen	PRJNA580490	blastx	2552986	Genomic
1140	3669	27.2792	NODE_1140_length_3669_cov_27.279192	DAC81331.1	46.915	1102	514	22	493	3666	81	1155	0	966	DAC81331	1821957722	TPA_asm: PolB [Megastigmus wasp adintovirus]	2609859	DAC81331	Viruses	Preplasmiviricota	Polintoviricetes	Orthopolintovirales	Adintoviridae		Megastigmus wasp adintovirus	gen	PRJNA580490	blastx	2609859	Genomic
11413	1218	36.0662	NODE_11413_length_1218_cov_36.066208	DAC81292.1	23.101	316	182	9	10	912	227	496	6.67e-15	88.6	DAC81292	1821957680	TPA_asm: collagenase [Ladona dragonfly adintovirus]	2609856	DAC81292	Viruses	Preplasmiviricota	Polintoviricetes	Orthopolintovirales	Adintoviridae		Ladona dragonfly adintovirus	gen	PRJNA580490	blastx	2609856	Genomic
11442	1354	21.6443	NODE_11442_length_1354_cov_21.644342	QBP37037.1	31.579	152	100	1	804	1259	78	225	3.7e-10	74.3	QBP37037	1596077649	putative envelope protein [Lampyris noctiluca errantivirus 1]	2552986	QBP37037	Viruses	Artverviricota	Revtraviricetes	Ortervirales	Metaviridae	Errantivirus	Lampyris noctiluca errantivirus 1	gen	PRJNA580490	blastx	2552986	Genomic
114593	551	100.698	NODE_114593_length_551_cov_100.697581	YP_009507248.1	65.693	137	47	0	1	411	428	564	3.05e-57	204	YP_009507248	1464308873	ORF B [Trichoplusia ni TED virus]	2083181	YP_009507248	Viruses	Artverviricota	Revtraviricetes	Ortervirales	Metaviridae	Errantivirus	Trichoplusia ni TED virus	gen	PRJNA580490	blastx	2083181	Genomic
11471	1274	79.1116	NODE_11471_length_1274_cov_79.111567	YP_009507247.1	39.056	233	133	4	977	291	5	232	6.5e-39	155	YP_009507247	1464308872	ORF A [Trichoplusia ni TED virus]	2083181	YP_009507247	Viruses	Artverviricota	Revtraviricetes	Ortervirales	Metaviridae	Errantivirus	Trichoplusia ni TED virus	gen	PRJNA580490	blastx	2083181	Genomic
11480	1333	123.812	NODE_11480_length_1333_cov_123.812207	DAC80278.1	48.619	181	92	1	542	3	218	398	6.57e-66	192	DAC80278	1750927710	TPA_asm: PolB [Bos-associated insect adintovirus]	2597806	DAC80278	Viruses	Preplasmiviricota	Polintoviricetes	Orthopolintovirales	Adintoviridae		Bos-associated insect adintovirus	gen	PRJNA580490	blastx	2597806	Genomic
114830	502	20.4832	NODE_114830_length_502_cov_20.483221	YP_001687092.1	43.333	60	34	0	456	277	64	123	3.56e-05	52.4	YP_001687092	168804160	hypothetical protein SGHV144 [Glossina pallidipes salivary gland hypertrophy virus]	379529	YP_001687092	Viruses		Naldaviricetes	Lefavirales	Hytrosaviridae	Glossinavirus	Glossina hytrosavirus	gen	PRJNA369863+PRJNA508767	blastx	379529	Genomic
1148	2094	31.5047	NODE_1148_length_2094_cov_31.504659	DAC81331.1	56.006	641	273	6	2085	178	617	1253	0	736	DAC81331	1821957722	TPA_asm: PolB [Megastigmus wasp adintovirus]	2609859	DAC81331	Viruses	Preplasmiviricota	Polintoviricetes	Orthopolintovirales	Adintoviridae		Megastigmus wasp adintovirus	gen	PRJNA580490	blastx	2609859	Genomic
114939	506	23.5344	NODE_114939_length_506_cov_23.534368	YP_009507247.1	32.061	131	82	4	398	12	5	130	1.84e-07	61.2	YP_009507247	1464308872	ORF A [Trichoplusia ni TED virus]	2083181	YP_009507247	Viruses	Artverviricota	Revtraviricetes	Ortervirales	Metaviridae	Errantivirus	Trichoplusia ni TED virus	gen	PRJNA580490	blastx	2083181	Genomic
115048	522	47.8822	NODE_115048_length_522_cov_47.882227	DAC81262.1	52.976	168	75	2	503	6	557	722	3.72e-52	189	DAC81262	1821957648	TPA_asm: PolB [Bos-associated insect adintovirus 2]	2609867	DAC81262	Viruses	Preplasmiviricota	Polintoviricetes	Orthopolintovirales	Adintoviridae		Bos-associated insect adintovirus 2	gen	PRJNA580490	blastx	2609867	Genomic
11504	1170	28.513	NODE_11504_length_1170_cov_28.513004	YP_009507248.1	39.344	183	88	1	549	1	1	160	2.22e-30	135	YP_009507248	1464308873	ORF B [Trichoplusia ni TED virus]	2083181	YP_009507248	Viruses	Artverviricota	Revtraviricetes	Ortervirales	Metaviridae	Errantivirus	Trichoplusia ni TED virus	gen	PRJNA580490	blastx	2083181	Genomic
115145	637	58.11	NODE_115145_length_637_cov_58.109966	NP_048263.1	42.708	96	46	4	281	6	1	91	1.07e-07	59.7	NP_048263	9631384	ORF MSV192 hypothetical protein [Melanoplus sanguinipes entomopoxvirus]	83191	NP_048263	Viruses	Nucleocytoviricota	Pokkesviricetes	Chitovirales	Poxviridae	Deltaentomopoxvirus	Melanoplus sanguinipes entomopoxvirus	gen	PRJNA580490	blastx	83191	Genomic
1151	1834	67.6065	NODE_1151_length_1834_cov_67.606521	QBP37036.1	37.317	410	225	7	1834	614	262	642	6.77e-71	259	QBP37036	1596077648	putative RdRP [Lampyris noctiluca errantivirus 1]	2552986	QBP37036	Viruses	Artverviricota	Revtraviricetes	Ortervirales	Metaviridae	Errantivirus	Lampyris noctiluca errantivirus 1	gen	PRJNA580490	blastx	2552986	Genomic
11526	1054	38.3023	NODE_11526_length_1054_cov_38.302302	QBP37036.1	44.889	225	116	4	1053	394	795	1016	1.13e-44	175	QBP37036	1596077648	putative RdRP [Lampyris noctiluca errantivirus 1]	2552986	QBP37036	Viruses	Artverviricota	Revtraviricetes	Ortervirales	Metaviridae	Errantivirus	Lampyris noctiluca errantivirus 1	gen	PRJNA580490	blastx	2552986	Genomic
115271	502	37.4474	NODE_115271_length_502_cov_37.447427	YP_009507247.1	40.12	167	97	2	3	500	23	187	8.05e-30	123	YP_009507247	1464308872	ORF A [Trichoplusia ni TED virus]	2083181	YP_009507247	Viruses	Artverviricota	Revtraviricetes	Ortervirales	Metaviridae	Errantivirus	Trichoplusia ni TED virus	gen	PRJNA580490	blastx	2083181	Genomic
115299	1450	110.703	NODE_115299_length_1450_cov_110.703226	YP_009305131.1	27.062	388	251	13	1182	55	197	564	1.07e-25	122	YP_009305131	1072290974	glycoprotein precursor [Wuhan mosquito virus 1]	1608126	YP_009305131	Viruses	Negarnaviricota	Ellioviricetes	Bunyavirales	Phasmaviridae	Orthophasmavirus	Wuhan mosquito orthophasmavirus 1	gen	PRJNA171749	blastx	1608126	Genomic
11529	4323	105.377	NODE_11529_length_4323_cov_105.377460	YP_009507248.1	56.996	679	242	6	2287	251	10	638	0	810	YP_009507248	1464308873	ORF B [Trichoplusia ni TED virus]	2083181	YP_009507248	Viruses	Artverviricota	Revtraviricetes	Ortervirales	Metaviridae	Errantivirus	Trichoplusia ni TED virus	gen	PRJNA171749	blastx	2083181	Genomic
1153	2108	25.1398	NODE_1153_length_2108_cov_25.139795	QBP37037.1	24.262	305	216	4	344	1258	2	291	3.11e-13	85.5	QBP37037	1596077649	putative envelope protein [Lampyris noctiluca errantivirus 1]	2552986	QBP37037	Viruses	Artverviricota	Revtraviricetes	Ortervirales	Metaviridae	Errantivirus	Lampyris noctiluca errantivirus 1	gen	PRJNA580490	blastx	2552986	Genomic
115468	509	75.3018	NODE_115468_length_509_cov_75.301762	YP_009507248.1	37.5	152	88	3	509	63	807	954	1.39e-20	99.4	YP_009507248	1464308873	ORF B [Trichoplusia ni TED virus]	2083181	YP_009507248	Viruses	Artverviricota	Revtraviricetes	Ortervirales	Metaviridae	Errantivirus	Trichoplusia ni TED virus	gen	PRJNA580490	blastx	2083181	Genomic
1156	1314	22.8904	NODE_1156_length_1314_cov_22.890389	DAC81262.1	42.07	454	239	9	1312	2	178	624	5.32e-104	346	DAC81262	1821957648	TPA_asm: PolB [Bos-associated insect adintovirus 2]	2609867	DAC81262	Viruses	Preplasmiviricota	Polintoviricetes	Orthopolintovirales	Adintoviridae		Bos-associated insect adintovirus 2	gen	PRJNA580490	blastx	2609867	Genomic
11585	1229	23.1968	NODE_11585_length_1229_cov_23.196763	YP_009665762.1	40.816	294	172	2	2	880	115	407	3.62e-61	222	YP_009665762	1694997895	19.5g1 protein [Chelonus inanitus bracovirus]	36344	YP_009665762	Viruses				Polydnaviriformidae	Bracoviriform	Bracoviriform inaniti	gen	PRJNA580490	blastx	36344	Genomic
116292	632	243.615	NODE_116292_length_632_cov_243.615251	DAC80278.1	43.434	99	56	0	333	629	218	316	6.68e-30	98.6	DAC80278	1750927710	TPA_asm: PolB [Bos-associated insect adintovirus]	2597806	DAC80278	Viruses	Preplasmiviricota	Polintoviricetes	Orthopolintovirales	Adintoviridae		Bos-associated insect adintovirus	gen	PRJNA580490	blastx	2597806	Genomic
1162	1680	71.3717	NODE_1162_length_1680_cov_71.371692	ASR92126.1	27.689	437	283	13	136	1398	16	435	1.25e-37	157	ASR92126	1228284524	hemagglutinin protein [Araguari virus]	352236	ASR92126	Viruses	Negarnaviricota	Insthoviricetes	Articulavirales	Orthomyxoviridae	Quaranjavirus	Quaranjavirus araguariense	trx	PRJNA694179	blastx	352236	Transcriptomic
116743	515	28.2152	NODE_116743_length_515_cov_28.215217	QBP37037.1	31.579	152	100	1	31	486	78	225	1.16e-11	73.6	QBP37037	1596077649	putative envelope protein [Lampyris noctiluca errantivirus 1]	2552986	QBP37037	Viruses	Artverviricota	Revtraviricetes	Ortervirales	Metaviridae	Errantivirus	Lampyris noctiluca errantivirus 1	gen	PRJNA580490	blastx	2552986	Genomic
1168	1746	42.9261	NODE_1168_length_1746_cov_42.926079	ABD19501.1	30.986	142	81	6	968	1366	292	425	0.00086	55.1	ABD19501	87083841	gag protein [Simian immunodeficiency virus]	11723	ABD19501	Viruses	Artverviricota	Revtraviricetes	Ortervirales	Retroviridae	Lentivirus	Simian immunodeficiency virus	gen	PRJNA580490	blastx	11723	Genomic
1169	2296	167.93	NODE_1169_length_2296_cov_167.930388	DAC80279.1	52.788	269	122	2	2	808	39	302	1.84e-88	291	DAC80279	1750927711	TPA_asm: integrase [Bos-associated insect adintovirus]	2597806	DAC80279	Viruses	Preplasmiviricota	Polintoviricetes	Orthopolintovirales	Adintoviridae		Bos-associated insect adintovirus	gen	PRJNA580490	blastx	2597806	Genomic
117206	511	23.2697	NODE_117206_length_511_cov_23.269737	DAC80278.1	47.024	168	89	0	8	511	638	805	2.56e-46	173	DAC80278	1750927710	TPA_asm: PolB [Bos-associated insect adintovirus]	2597806	DAC80278	Viruses	Preplasmiviricota	Polintoviricetes	Orthopolintovirales	Adintoviridae		Bos-associated insect adintovirus	gen	PRJNA580490	blastx	2597806	Genomic
11726	1270	70.1029	NODE_11726_length_1270_cov_70.102881	YP_009345747.1	24.597	248	177	9	961	239	222	466	2.53e-09	71.6	YP_009345747	1149000180	envelope fusion protein [Mythimna unipuncta granulovirus B]	2169746	YP_009345747	Viruses		Naldaviricetes	Lefavirales	Baculoviridae	Betabaculovirus	Mythimna unipuncta granulovirus B	gen	PRJNA580490	blastx	2169746	Genomic
11744	1197	35.3187	NODE_11744_length_1197_cov_35.318739	DAC81331.1	54.02	398	172	5	1170	1	548	942	1.73e-145	454	DAC81331	1821957722	TPA_asm: PolB [Megastigmus wasp adintovirus]	2609859	DAC81331	Viruses	Preplasmiviricota	Polintoviricetes	Orthopolintovirales	Adintoviridae		Megastigmus wasp adintovirus	gen	PRJNA580490	blastx	2609859	Genomic
11745	1224	20.8777	NODE_11745_length_1224_cov_20.877673	YP_184883.1	64.912	57	19	1	1224	1054	400	455	4.11e-10	73.9	YP_184883	57659646	unnamed protein product [Cotesia congregata bracovirus]	39640	YP_184883	Viruses				Polydnaviriformidae	Bracoviriform	Bracoviriform congregatae	gen	PRJNA369863+PRJNA508767	blastx	39640	Genomic
117559	509	41.5176	NODE_117559_length_509_cov_41.517621	YP_009507248.1	72.781	169	46	0	2	508	146	314	9.84e-88	288	YP_009507248	1464308873	ORF B [Trichoplusia ni TED virus]	2083181	YP_009507248	Viruses	Artverviricota	Revtraviricetes	Ortervirales	Metaviridae	Errantivirus	Trichoplusia ni TED virus	gen	PRJNA580490	blastx	2083181	Genomic
1178	2309	32.1389	NODE_1178_length_2309_cov_32.138864	DAC81331.1	52.964	776	346	10	2304	16	484	1253	0	810	DAC81331	1821957722	TPA_asm: PolB [Megastigmus wasp adintovirus]	2609859	DAC81331	Viruses	Preplasmiviricota	Polintoviricetes	Orthopolintovirales	Adintoviridae		Megastigmus wasp adintovirus	gen	PRJNA580490	blastx	2609859	Genomic
118030	511	26.3355	NODE_118030_length_511_cov_26.335526	QQP18727.2	35.26	173	107	2	506	3	10	182	1.46e-28	117	QQP18727	1961206929	putative glycoprotein, partial [Soybean thrips chu-like virus 1]	2805442	QQP18727	Viruses	Negarnaviricota	Monjiviricetes	Jingchuvirales	Chuviridae		Soybean thrips chu-like virus 1	gen	PRJNA580490	blastx	2805442	Genomic
11861	1325	35.2866	NODE_11861_length_1325_cov_35.286614	YP_009507247.1	34.783	184	118	2	1123	575	12	194	2.42e-28	127	YP_009507247	1464308872	ORF A [Trichoplusia ni TED virus]	2083181	YP_009507247	Viruses	Artverviricota	Revtraviricetes	Ortervirales	Metaviridae	Errantivirus	Trichoplusia ni TED virus	gen	PRJNA580490	blastx	2083181	Genomic
11871	1246	37.1058	NODE_11871_length_1246_cov_37.105793	QBP37037.1	26.842	190	133	3	623	57	78	262	8.06e-07	63.9	QBP37037	1596077649	putative envelope protein [Lampyris noctiluca errantivirus 1]	2552986	QBP37037	Viruses	Artverviricota	Revtraviricetes	Ortervirales	Metaviridae	Errantivirus	Lampyris noctiluca errantivirus 1	gen	PRJNA580490	blastx	2552986	Genomic
11876	1148	28.5654	NODE_11876_length_1148_cov_28.565416	YP_009507248.1	63.978	372	114	5	1146	34	270	622	3.3e-164	498	YP_009507248	1464308873	ORF B [Trichoplusia ni TED virus]	2083181	YP_009507248	Viruses	Artverviricota	Revtraviricetes	Ortervirales	Metaviridae	Errantivirus	Trichoplusia ni TED virus	gen	PRJNA580490	blastx	2083181	Genomic
11876	1298	27.2164	NODE_11876_length_1298_cov_27.216412	DAC80278.1	38.372	172	91	2	788	1279	116	280	1.23e-26	125	DAC80278	1750927710	TPA_asm: PolB [Bos-associated insect adintovirus]	2597806	DAC80278	Viruses	Preplasmiviricota	Polintoviricetes	Orthopolintovirales	Adintoviridae		Bos-associated insect adintovirus	gen	PRJNA580490	blastx	2597806	Genomic
11881	1292	50.0663	NODE_11881_length_1292_cov_50.066289	YP_009305131.1	27.062	388	251	13	1182	55	197	564	4.91e-26	122	YP_009305131	1072290974	glycoprotein precursor [Wuhan mosquito virus 1]	1608126	YP_009305131	Viruses	Negarnaviricota	Ellioviricetes	Bunyavirales	Phasmaviridae	Orthophasmavirus	Wuhan mosquito orthophasmavirus 1	gen	PRJNA580490	blastx	1608126	Genomic
119084	620	107.641	NODE_119084_length_620_cov_107.640708	YP_009507248.1	31.677	161	101	4	148	618	605	760	1.4e-17	92	YP_009507248	1464308873	ORF B [Trichoplusia ni TED virus]	2083181	YP_009507248	Viruses	Artverviricota	Revtraviricetes	Ortervirales	Metaviridae	Errantivirus	Trichoplusia ni TED virus	gen	PRJNA580490	blastx	2083181	Genomic
119197	504	38.4855	NODE_119197_length_504_cov_38.485523	DAC81291.1	51.351	111	54	0	499	167	1207	1317	6.43e-29	123	DAC81291	1821957679	TPA_asm: PolB [Ladona dragonfly adintovirus]	2609856	DAC81291	Viruses	Preplasmiviricota	Polintoviricetes	Orthopolintovirales	Adintoviridae		Ladona dragonfly adintovirus	gen	PRJNA580490	blastx	2609856	Genomic
1191	2093	39.8464	NODE_1191_length_2093_cov_39.846418	DAC81331.1	55.694	641	275	6	2084	177	617	1253	0	733	DAC81331	1821957722	TPA_asm: PolB [Megastigmus wasp adintovirus]	2609859	DAC81331	Viruses	Preplasmiviricota	Polintoviricetes	Orthopolintovirales	Adintoviridae		Megastigmus wasp adintovirus	gen	PRJNA580490	blastx	2609859	Genomic
11926	4273	44.3352	NODE_11926_length_4273_cov_44.335230	DAC81447.1	26.061	165	96	6	3356	2889	1	148	7.59e-08	65.1	DAC81447	1821957966	TPA_asm: MAEL [Spodoptera moth adintovirus 1]	2609853	DAC81447	Viruses	Preplasmiviricota	Polintoviricetes	Orthopolintovirales	Adintoviridae		Spodoptera moth adintovirus 1	gen	PRJNA171749	blastx	2609853	Genomic
1192	1733	51.4249	NODE_1192_length_1733_cov_51.424911	QBP37037.1	30.332	211	136	3	1386	754	78	277	2.73e-15	91.3	QBP37037	1596077649	putative envelope protein [Lampyris noctiluca errantivirus 1]	2552986	QBP37037	Viruses	Artverviricota	Revtraviricetes	Ortervirales	Metaviridae	Errantivirus	Lampyris noctiluca errantivirus 1	gen	PRJNA580490	blastx	2552986	Genomic
11956	1273	27.33	NODE_11956_length_1273_cov_27.330049	YP_009507248.1	43.868	212	96	1	638	1273	1	189	8.81e-44	175	YP_009507248	1464308873	ORF B [Trichoplusia ni TED virus]	2083181	YP_009507248	Viruses	Artverviricota	Revtraviricetes	Ortervirales	Metaviridae	Errantivirus	Trichoplusia ni TED virus	gen	PRJNA580490	blastx	2083181	Genomic
1196	1297	42.3953	NODE_1196_length_1297_cov_42.395330	YP_009345747.1	24.597	248	177	9	1043	321	222	466	5.15e-09	70.9	YP_009345747	1149000180	envelope fusion protein [Mythimna unipuncta granulovirus B]	2169746	YP_009345747	Viruses		Naldaviricetes	Lefavirales	Baculoviridae	Betabaculovirus	Mythimna unipuncta granulovirus B	gen	PRJNA580490	blastx	2169746	Genomic
11	10339	146.848	NODE_11_length_10339_cov_146.847725	YP_009552461.1	31.358	1046	637	25	5352	2395	1877	2901	2.18e-134	488	YP_009552461	1571838485	replicase protein [Nephila clavipes virus 4]	2108201	YP_009552461	Viruses	Kitrinoviricota	Alsuviricetes	Martellivirales	Virgaviridae		Nephila clavipes virus 4	trx	PRJNA553565	blastx	2108201	Transcriptomic
11	10341	172.128	NODE_11_length_10341_cov_172.128038	YP_009552461.1	31.358	1046	637	25	5355	2398	1877	2901	2.18e-134	488	YP_009552461	1571838485	replicase protein [Nephila clavipes virus 4]	2108201	YP_009552461	Viruses	Kitrinoviricota	Alsuviricetes	Martellivirales	Virgaviridae		Nephila clavipes virus 4	trx	PRJNA553565	blastx	2108201	Transcriptomic
11	11648	812.389	NODE_11_length_11648_cov_812.388510	YP_002790879.1	24.534	966	635	30	4898	2178	1620	2550	1.98e-50	213	YP_002790879	226377831	putative nonstructural polyprotein [Solenopsis invicta virus 3]	631345	YP_002790879	Viruses	Pisuviricota	Pisoniviricetes	Picornavirales	Solinviviridae	Invictavirus	Solenopsis invicta virus 3	trx	PRJNA553565	blastx	631345	Transcriptomic
11	3708	62.4103	NODE_11_length_3708_cov_62.410348	QMU95558.1	26.22	164	113	4	3213	3695	304	462	7.32e-06	63.9	QMU95558	1886016928	putative polyprotein [Bactrocera dorsalis picorna-like virus]	2760895	QMU95558	Viruses	Pisuviricota	Pisoniviricetes	Picornavirales	Picornaviridae		Bactrocera dorsalis picorna-like virus	trx	PRJNA464380	blastx	2760895	Transcriptomic
11	9871	141.816	NODE_11_length_9871_cov_141.816218	QBP37019.1	33.861	1642	950	41	4934	183	1506	3069	0	846	QBP37019	1596077619	putative polyprotein [Lampyris noctiluca iflavirus 1]	2552988	QBP37019	Viruses	Pisuviricota	Pisoniviricetes	Picornavirales	Iflaviridae		Lampyris noctiluca iflavirus 1	trx	PRJNA553565	blastx	2552988	Transcriptomic
12004	1009	113.966	NODE_12004_length_1009_cov_113.966457	YP_009507248.1	42.994	314	176	2	939	1	703	1014	1.28e-83	284	YP_009507248	1464308873	ORF B [Trichoplusia ni TED virus]	2083181	YP_009507248	Viruses	Artverviricota	Revtraviricetes	Ortervirales	Metaviridae	Errantivirus	Trichoplusia ni TED virus	gen	PRJNA580490	blastx	2083181	Genomic
120213	501	25.7444	NODE_120213_length_501_cov_25.744395	YP_009507248.1	41.25	160	93	1	4	480	843	1002	2.75e-33	135	YP_009507248	1464308873	ORF B [Trichoplusia ni TED virus]	2083181	YP_009507248	Viruses	Artverviricota	Revtraviricetes	Ortervirales	Metaviridae	Errantivirus	Trichoplusia ni TED virus	gen	PRJNA580490	blastx	2083181	Genomic
12030	1239	27.5642	NODE_12030_length_1239_cov_27.564189	QBP37037.1	28.889	225	149	3	1168	494	78	291	2.19e-13	84	QBP37037	1596077649	putative envelope protein [Lampyris noctiluca errantivirus 1]	2552986	QBP37037	Viruses	Artverviricota	Revtraviricetes	Ortervirales	Metaviridae	Errantivirus	Lampyris noctiluca errantivirus 1	gen	PRJNA580490	blastx	2552986	Genomic
12035	1250	37.1155	NODE_12035_length_1250_cov_37.115481	YP_009507248.1	41.624	197	92	1	659	1249	1	174	2.98e-38	159	YP_009507248	1464308873	ORF B [Trichoplusia ni TED virus]	2083181	YP_009507248	Viruses	Artverviricota	Revtraviricetes	Ortervirales	Metaviridae	Errantivirus	Trichoplusia ni TED virus	gen	PRJNA580490	blastx	2083181	Genomic
12037	1154	37.3094	NODE_12037_length_1154_cov_37.309372	DAC81262.1	40.1	399	217	8	1152	1	178	569	7.05e-83	286	DAC81262	1821957648	TPA_asm: PolB [Bos-associated insect adintovirus 2]	2609867	DAC81262	Viruses	Preplasmiviricota	Polintoviricetes	Orthopolintovirales	Adintoviridae		Bos-associated insect adintovirus 2	gen	PRJNA580490	blastx	2609867	Genomic
1203	2251	42.4699	NODE_1203_length_2251_cov_42.469945	DAC81331.1	54.936	699	304	7	2250	175	559	1253	0	782	DAC81331	1821957722	TPA_asm: PolB [Megastigmus wasp adintovirus]	2609859	DAC81331	Viruses	Preplasmiviricota	Polintoviricetes	Orthopolintovirales	Adintoviridae		Megastigmus wasp adintovirus	gen	PRJNA580490	blastx	2609859	Genomic
1207	2284	50.0426	NODE_1207_length_2284_cov_50.042620	YP_009507248.1	41.538	715	383	7	2282	150	331	1014	2.81e-179	552	YP_009507248	1464308873	ORF B [Trichoplusia ni TED virus]	2083181	YP_009507248	Viruses	Artverviricota	Revtraviricetes	Ortervirales	Metaviridae	Errantivirus	Trichoplusia ni TED virus	gen	PRJNA580490	blastx	2083181	Genomic
12089	1187	22.3896	NODE_12089_length_1187_cov_22.389576	QBP37037.1	36.014	286	173	3	1143	289	1	277	9.13e-35	145	QBP37037	1596077649	putative envelope protein [Lampyris noctiluca errantivirus 1]	2552986	QBP37037	Viruses	Artverviricota	Revtraviricetes	Ortervirales	Metaviridae	Errantivirus	Lampyris noctiluca errantivirus 1	gen	PRJNA580490	blastx	2552986	Genomic
12095	1258	30.9036	NODE_12095_length_1258_cov_30.903574	ARF12559.1	38.693	199	94	5	488	1051	210	391	3.17e-21	106	ARF12559	1174573826	F-box/leucine-rich repeat protein [Klosneuvirus KNV1]	1977640	ARF12559	Viruses	Nucleocytoviricota	Megaviricetes	Imitervirales	Mimiviridae	Klosneuvirus	Klosneuvirus KNV1	gen	PRJNA580490	blastx	1977640	Genomic
120	3248	31.1625	NODE_120_length_3248_cov_31.162543	YP_009507248.1	40.793	706	383	7	3219	1114	340	1014	4.12e-168	534	YP_009507248	1464308873	ORF B [Trichoplusia ni TED virus]	2083181	YP_009507248	Viruses	Artverviricota	Revtraviricetes	Ortervirales	Metaviridae	Errantivirus	Trichoplusia ni TED virus	gen	PRJNA580490	blastx	2083181	Genomic
12113	1176	32.4781	NODE_12113_length_1176_cov_32.478145	DAC81292.1	26.667	225	141	7	894	265	281	496	1.4e-14	87.4	DAC81292	1821957680	TPA_asm: collagenase [Ladona dragonfly adintovirus]	2609856	DAC81292	Viruses	Preplasmiviricota	Polintoviricetes	Orthopolintovirales	Adintoviridae		Ladona dragonfly adintovirus	gen	PRJNA580490	blastx	2609856	Genomic
12117	1313	21.7369	NODE_12117_length_1313_cov_21.736884	YP_009507247.1	26.842	190	131	3	150	698	4	192	4.82e-11	76.6	YP_009507247	1464308872	ORF A [Trichoplusia ni TED virus]	2083181	YP_009507247	Viruses	Artverviricota	Revtraviricetes	Ortervirales	Metaviridae	Errantivirus	Trichoplusia ni TED virus	gen	PRJNA580490	blastx	2083181	Genomic
121398	526	66.4246	NODE_121398_length_526_cov_66.424628	DAC80281.1	30.909	165	92	7	470	6	139	291	9.42e-09	65.1	DAC80281	1750927713	TPA_asm: adintoc3 [Bos-associated insect adintovirus]	2597806	DAC80281	Viruses	Preplasmiviricota	Polintoviricetes	Orthopolintovirales	Adintoviridae		Bos-associated insect adintovirus	gen	PRJNA580490	blastx	2597806	Genomic
1214	2402	42.0558	NODE_1214_length_2402_cov_42.055816	YP_009507248.1	41.292	712	383	7	3	2126	334	1014	4.84e-177	548	YP_009507248	1464308873	ORF B [Trichoplusia ni TED virus]	2083181	YP_009507248	Viruses	Artverviricota	Revtraviricetes	Ortervirales	Metaviridae	Errantivirus	Trichoplusia ni TED virus	gen	PRJNA580490	blastx	2083181	Genomic
12156	1266	61.3427	NODE_12156_length_1266_cov_61.342692	QBP37036.1	37.313	268	159	6	860	72	714	977	2.44e-40	165	QBP37036	1596077648	putative RdRP [Lampyris noctiluca errantivirus 1]	2552986	QBP37036	Viruses	Artverviricota	Revtraviricetes	Ortervirales	Metaviridae	Errantivirus	Lampyris noctiluca errantivirus 1	gen	PRJNA580490	blastx	2552986	Genomic
1215	2265	30.7412	NODE_1215_length_2265_cov_30.741176	DAC81331.1	52.239	268	111	4	785	3	567	824	3.01e-155	297	DAC81331	1821957722	TPA_asm: PolB [Megastigmus wasp adintovirus]	2609859	DAC81331	Viruses	Preplasmiviricota	Polintoviricetes	Orthopolintovirales	Adintoviridae		Megastigmus wasp adintovirus	gen	PRJNA580490	blastx	2609859	Genomic
12184	1259	24.7649	NODE_12184_length_1259_cov_24.764950	YP_009507247.1	29.469	207	137	5	156	761	12	214	1.93e-12	80.9	YP_009507247	1464308872	ORF A [Trichoplusia ni TED virus]	2083181	YP_009507247	Viruses	Artverviricota	Revtraviricetes	Ortervirales	Metaviridae	Errantivirus	Trichoplusia ni TED virus	gen	PRJNA580490	blastx	2083181	Genomic
12194	1325	129.35	NODE_12194_length_1325_cov_129.350394	DAC80278.1	48.045	179	92	1	792	1325	218	396	5.39e-64	186	DAC80278	1750927710	TPA_asm: PolB [Bos-associated insect adintovirus]	2597806	DAC80278	Viruses	Preplasmiviricota	Polintoviricetes	Orthopolintovirales	Adintoviridae		Bos-associated insect adintovirus	gen	PRJNA580490	blastx	2597806	Genomic
12207	1415	88.0324	NODE_12207_length_1415_cov_88.032353	QBP37037.1	30.332	211	136	3	1388	756	78	277	2.34e-15	90.5	QBP37037	1596077649	putative envelope protein [Lampyris noctiluca errantivirus 1]	2552986	QBP37037	Viruses	Artverviricota	Revtraviricetes	Ortervirales	Metaviridae	Errantivirus	Lampyris noctiluca errantivirus 1	gen	PRJNA580490	blastx	2552986	Genomic
1223	2097	23.5881	NODE_1223_length_2097_cov_23.588149	QBP37037.1	24.59	305	215	4	335	1249	2	291	1.08e-12	83.6	QBP37037	1596077649	putative envelope protein [Lampyris noctiluca errantivirus 1]	2552986	QBP37037	Viruses	Artverviricota	Revtraviricetes	Ortervirales	Metaviridae	Errantivirus	Lampyris noctiluca errantivirus 1	gen	PRJNA580490	blastx	2552986	Genomic
12256	1324	70.2372	NODE_12256_length_1324_cov_70.237195	YP_009345747.1	25.1	251	172	10	1282	560	222	466	1.2e-08	69.7	YP_009345747	1149000180	envelope fusion protein [Mythimna unipuncta granulovirus B]	2169746	YP_009345747	Viruses		Naldaviricetes	Lefavirales	Baculoviridae	Betabaculovirus	Mythimna unipuncta granulovirus B	gen	PRJNA580490	blastx	2169746	Genomic
12276	1340	217.6	NODE_12276_length_1340_cov_217.600000	YP_009507248.1	41.191	403	219	2	1306	101	698	1083	2.55e-96	323	YP_009507248	1464308873	ORF B [Trichoplusia ni TED virus]	2083181	YP_009507248	Viruses	Artverviricota	Revtraviricetes	Ortervirales	Metaviridae	Errantivirus	Trichoplusia ni TED virus	gen	PRJNA580490	blastx	2083181	Genomic
122	1718	807.527	NODE_122_length_1718_cov_807.527360	ASR92126.1	26.835	436	288	11	168	1430	16	435	1.92e-37	156	ASR92126	1228284524	hemagglutinin protein [Araguari virus]	352236	ASR92126	Viruses	Negarnaviricota	Insthoviricetes	Articulavirales	Orthomyxoviridae	Quaranjavirus	Quaranjavirus araguariense	trx	PRJNA297027	blastx	352236	Transcriptomic
1231	2570	112.28	NODE_1231_length_2570_cov_112.279920	QPL15340.1	53.083	746	348	2	124	2358	4	748	0	791	QPL15340	1939446454	polymerase PB1 [Raphidiopteran orthomyxo-related virus OKIAV180]	2792563	QPL15340.1	Viruses	Negarnaviricota	Insthoviricetes	Articulavirales	Orthomyxoviridae		Raphidiopteran orthomyxo-related virus OKIAV180	blastn	PRJNA553565	blastx	2792563	Transcriptomic
12326	1095	26.8183	NODE_12326_length_1095_cov_26.818269	YP_009507248.1	63.662	355	109	5	1095	34	287	622	2.18e-153	469	YP_009507248	1464308873	ORF B [Trichoplusia ni TED virus]	2083181	YP_009507248	Viruses	Artverviricota	Revtraviricetes	Ortervirales	Metaviridae	Errantivirus	Trichoplusia ni TED virus	gen	PRJNA580490	blastx	2083181	Genomic
123355	1372	122.487	NODE_123355_length_1372_cov_122.486712	QBP37036.1	41.497	147	79	2	931	1371	701	840	5.75e-25	120	QBP37036	1596077648	putative RdRP [Lampyris noctiluca errantivirus 1]	2552986	QBP37036	Viruses	Artverviricota	Revtraviricetes	Ortervirales	Metaviridae	Errantivirus	Lampyris noctiluca errantivirus 1	gen	PRJNA171749	blastx	2552986	Genomic
1234	2329	77.5928	NODE_1234_length_2329_cov_77.592788	ABD19501.1	31.69	142	80	6	1393	995	292	425	0.000237	57.4	ABD19501	87083841	gag protein [Simian immunodeficiency virus]	11723	ABD19501	Viruses	Artverviricota	Revtraviricetes	Ortervirales	Retroviridae	Lentivirus	Simian immunodeficiency virus	gen	PRJNA580490	blastx	11723	Genomic
12353	1305	22.4	NODE_12353_length_1305_cov_22.400000	QBP37037.1	36.029	272	164	3	1041	229	15	277	1.21e-32	140	QBP37037	1596077649	putative envelope protein [Lampyris noctiluca errantivirus 1]	2552986	QBP37037	Viruses	Artverviricota	Revtraviricetes	Ortervirales	Metaviridae	Errantivirus	Lampyris noctiluca errantivirus 1	gen	PRJNA580490	blastx	2552986	Genomic
12367	1307	104.801	NODE_12367_length_1307_cov_104.801118	DAC80278.1	47.977	173	89	1	792	1307	218	390	1.93e-61	177	DAC80278	1750927710	TPA_asm: PolB [Bos-associated insect adintovirus]	2597806	DAC80278	Viruses	Preplasmiviricota	Polintoviricetes	Orthopolintovirales	Adintoviridae		Bos-associated insect adintovirus	gen	PRJNA580490	blastx	2597806	Genomic
1236	2047	22.0899	NODE_1236_length_2047_cov_22.089859	YP_009507248.1	38.489	278	162	3	2046	1237	787	1063	5.62e-50	200	YP_009507248	1464308873	ORF B [Trichoplusia ni TED virus]	2083181	YP_009507248	Viruses	Artverviricota	Revtraviricetes	Ortervirales	Metaviridae	Errantivirus	Trichoplusia ni TED virus	gen	PRJNA580490	blastx	2083181	Genomic
12409	1319	28.0665	NODE_12409_length_1319_cov_28.066456	QBP37037.1	36.014	286	173	3	1092	238	1	277	1.39e-34	145	QBP37037	1596077649	putative envelope protein [Lampyris noctiluca errantivirus 1]	2552986	QBP37037	Viruses	Artverviricota	Revtraviricetes	Ortervirales	Metaviridae	Errantivirus	Lampyris noctiluca errantivirus 1	gen	PRJNA580490	blastx	2552986	Genomic
12410	1432	2741.13	NODE_12410_length_1432_cov_2741.134350	QLJ83500.1	31.073	177	121	1	833	303	42	217	4.82e-07	63.2	QLJ83500	1876192900	ORF3 [Broome virga-like virus 1]	2755156	QLJ83500	Viruses	Kitrinoviricota	Alsuviricetes	Martellivirales	Virgaviridae		Broome virga-like virus 1	trx	PRJNA353242	blastx	2755156	Transcriptomic
12441	1066	30.5262	NODE_12441_length_1066_cov_30.526212	DAC81331.1	55.892	297	128	3	1065	178	959	1253	1.78e-100	333	DAC81331	1821957722	TPA_asm: PolB [Megastigmus wasp adintovirus]	2609859	DAC81331	Viruses	Preplasmiviricota	Polintoviricetes	Orthopolintovirales	Adintoviridae		Megastigmus wasp adintovirus	gen	PRJNA580490	blastx	2609859	Genomic
12447	1325	22.1228	NODE_12447_length_1325_cov_22.122835	YP_009507248.1	67.516	157	51	0	1324	854	307	463	8.4e-100	228	YP_009507248	1464308873	ORF B [Trichoplusia ni TED virus]	2083181	YP_009507248.1	Viruses	Artverviricota	Revtraviricetes	Ortervirales	Metaviridae	Errantivirus	Trichoplusia ni TED virus	blastn	PRJNA580490	blastx	2083181	Genomic
124720	1359	82.556	NODE_124720_length_1359_cov_82.555982	DAC81262.1	42.217	469	247	9	3	1358	163	624	3.08e-109	360	DAC81262	1821957648	TPA_asm: PolB [Bos-associated insect adintovirus 2]	2609867	DAC81262	Viruses	Preplasmiviricota	Polintoviricetes	Orthopolintovirales	Adintoviridae		Bos-associated insect adintovirus 2	gen	PRJNA171749	blastx	2609867	Genomic
12475	1094	20.4572	NODE_12475_length_1094_cov_20.457170	YP_009507248.1	69.091	330	102	0	994	5	85	414	1.4e-168	509	YP_009507248	1464308873	ORF B [Trichoplusia ni TED virus]	2083181	YP_009507248	Viruses	Artverviricota	Revtraviricetes	Ortervirales	Metaviridae	Errantivirus	Trichoplusia ni TED virus	gen	PRJNA369863+PRJNA508767	blastx	2083181	Genomic
1248	2542	20.7668	NODE_1248_length_2542_cov_20.766787	AEH21327.1	33.333	123	69	4	652	293	364	476	3.06e-07	66.6	AEH21327	334884432	gag protein, partial [Human immunodeficiency virus 1]	11676	AEH21327	Viruses	Artverviricota	Revtraviricetes	Ortervirales	Retroviridae	Lentivirus	Human immunodeficiency virus 1	gen	PRJNA369863+PRJNA508767	blastx	11676	Genomic
12490	1175	23.8554	NODE_12490_length_1175_cov_23.855357	QBP37037.1	31.776	107	73	0	777	1097	78	184	5.31e-06	60.8	QBP37037	1596077649	putative envelope protein [Lampyris noctiluca errantivirus 1]	2552986	QBP37037	Viruses	Artverviricota	Revtraviricetes	Ortervirales	Metaviridae	Errantivirus	Lampyris noctiluca errantivirus 1	gen	PRJNA580490	blastx	2552986	Genomic
12557	1149	20.6636	NODE_12557_length_1149_cov_20.663620	DAC80278.1	35.268	224	127	4	502	1146	60	274	9.83e-34	145	DAC80278	1750927710	TPA_asm: PolB [Bos-associated insect adintovirus]	2597806	DAC80278	Viruses	Preplasmiviricota	Polintoviricetes	Orthopolintovirales	Adintoviridae		Bos-associated insect adintovirus	gen	PRJNA369863+PRJNA508767	blastx	2597806	Genomic
1256	2362	24.5977	NODE_1256_length_2362_cov_24.597746	AVR52566.1	40.608	756	427	9	7	2253	1	741	5.52e-179	542	AVR52566	1372040701	PA [Photinus pyralis orthomyxo-like virus 1]	2137183	AVR52566	Viruses	Negarnaviricota	Insthoviricetes	Articulavirales	Orthomyxoviridae		Photinus pyralis orthomyxo-like virus 1	trx	PRJNA694179	blastx	2137183	Transcriptomic
1258	2210	25.7675	NODE_1258_length_2210_cov_25.767517	YP_009507247.1	33.835	266	142	7	584	1378	12	244	2.48e-29	133	YP_009507247	1464308872	ORF A [Trichoplusia ni TED virus]	2083181	YP_009507247	Viruses	Artverviricota	Revtraviricetes	Ortervirales	Metaviridae	Errantivirus	Trichoplusia ni TED virus	gen	PRJNA580490	blastx	2083181	Genomic
125	10672	442.065	NODE_125_length_10672_cov_442.064990	QMP82151.1	30.959	1502	985	17	6635	2175	2	1466	0	744	QMP82151	1882567270	RNA-dependent RNA polymerase [Odonatan anphe-related virus OKIAV59]	2746375	QMP82151	Viruses	Negarnaviricota	Monjiviricetes	Mononegavirales	Xinmoviridae	Ulegvirus	Ulegvirus freckenfeldense	trx	PRJNA353242	blastx	2746375	Transcriptomic
1264	2664	22.6819	NODE_1264_length_2664_cov_22.681870	YP_009665762.1	27.861	402	275	6	2530	1337	5	395	1.59e-40	173	YP_009665762	1694997895	19.5g1 protein [Chelonus inanitus bracovirus]	36344	YP_009665762	Viruses				Polydnaviriformidae	Bracoviriform	Bracoviriform inaniti	gen	PRJNA580490	blastx	36344	Genomic
12673	1404	257.299	NODE_12673_length_1404_cov_257.299481	YP_009552461.1	35.19	395	233	7	1186	20	39	416	4.37e-53	204	YP_009552461	1571838485	replicase protein [Nephila clavipes virus 4]	2108201	YP_009552461	Viruses	Kitrinoviricota	Alsuviricetes	Martellivirales	Virgaviridae		Nephila clavipes virus 4	trx	PRJNA353242	blastx	2108201	Transcriptomic
12726	1221	28.4288	NODE_12726_length_1221_cov_28.428816	QBP37037.1	32.414	145	94	1	774	1208	78	218	3.73e-10	73.9	QBP37037	1596077649	putative envelope protein [Lampyris noctiluca errantivirus 1]	2552986	QBP37037	Viruses	Artverviricota	Revtraviricetes	Ortervirales	Metaviridae	Errantivirus	Lampyris noctiluca errantivirus 1	gen	PRJNA580490	blastx	2552986	Genomic
12744	1549	21.8327	NODE_12744_length_1549_cov_21.832664	QBK94000.1	38.235	102	49	6	1251	1544	91	182	5.15e-05	56.2	QBK94000	1588067633	YqaJ-like recombinase [Pithovirus LCPAC406]	2506599	QBK94000	Viruses				Pithoviridae		Pithovirus LCPAC406	gen	PRJNA580490	blastx	2506599	Genomic
12747	1155	29.33	NODE_12747_length_1155_cov_29.330000	DAC81262.1	40.155	386	209	8	1153	41	202	580	9.75e-77	268	DAC81262	1821957648	TPA_asm: PolB [Bos-associated insect adintovirus 2]	2609867	DAC81262	Viruses	Preplasmiviricota	Polintoviricetes	Orthopolintovirales	Adintoviridae		Bos-associated insect adintovirus 2	gen	PRJNA580490	blastx	2609867	Genomic
12752	880	23.6461	NODE_12752_length_880_cov_23.646061	DAC80281.1	31.092	119	75	4	480	127	139	251	2.34e-05	57.4	DAC80281	1750927713	TPA_asm: adintoc3 [Bos-associated insect adintovirus]	2597806	DAC80281	Viruses	Preplasmiviricota	Polintoviricetes	Orthopolintovirales	Adintoviridae		Bos-associated insect adintovirus	gen	PRJNA580490	blastx	2597806	Genomic
12758	1240	28.2743	NODE_12758_length_1240_cov_28.274262	DAC80278.1	35.227	264	153	4	767	3	60	314	1.83e-41	168	DAC80278	1750927710	TPA_asm: PolB [Bos-associated insect adintovirus]	2597806	DAC80278	Viruses	Preplasmiviricota	Polintoviricetes	Orthopolintovirales	Adintoviridae		Bos-associated insect adintovirus	gen	PRJNA580490	blastx	2597806	Genomic
127607	1332	79.2819	NODE_127607_length_1332_cov_79.281911	YP_009665762.1	43.443	366	199	3	3	1097	44	402	4.41e-94	311	YP_009665762	1694997895	19.5g1 protein [Chelonus inanitus bracovirus]	36344	YP_009665762	Viruses				Polydnaviriformidae	Bracoviriform	Bracoviriform inaniti	gen	PRJNA171749	blastx	36344	Genomic
127642	584	79.0964	NODE_127642_length_584_cov_79.096408	DAC80281.1	23.394	218	128	9	3	572	21	227	0.000846	51.2	DAC80281	1750927713	TPA_asm: adintoc3 [Bos-associated insect adintovirus]	2597806	DAC80281	Viruses	Preplasmiviricota	Polintoviricetes	Orthopolintovirales	Adintoviridae		Bos-associated insect adintovirus	gen	PRJNA580490	blastx	2597806	Genomic
12771	1134	97.9907	NODE_12771_length_1134_cov_97.990732	DAC80278.1	44.643	112	62	0	791	1126	218	329	8.22e-43	114	DAC80278	1750927710	TPA_asm: PolB [Bos-associated insect adintovirus]	2597806	DAC80278	Viruses	Preplasmiviricota	Polintoviricetes	Orthopolintovirales	Adintoviridae		Bos-associated insect adintovirus	gen	PRJNA580490	blastx	2597806	Genomic
12789	1547	78.5637	NODE_12789_length_1547_cov_78.563673	QBP37036.1	41.722	302	171	4	645	1547	1	298	3.64e-73	262	QBP37036	1596077648	putative RdRP [Lampyris noctiluca errantivirus 1]	2552986	QBP37036	Viruses	Artverviricota	Revtraviricetes	Ortervirales	Metaviridae	Errantivirus	Lampyris noctiluca errantivirus 1	gen	PRJNA580490	blastx	2552986	Genomic
12819	1366	30.5736	NODE_12819_length_1366_cov_30.573608	NP_048263.1	44.915	118	56	4	924	583	1	113	8.4e-15	82	NP_048263	9631384	ORF MSV192 hypothetical protein [Melanoplus sanguinipes entomopoxvirus]	83191	NP_048263	Viruses	Nucleocytoviricota	Pokkesviricetes	Chitovirales	Poxviridae	Deltaentomopoxvirus	Melanoplus sanguinipes entomopoxvirus	gen	PRJNA580490	blastx	83191	Genomic
1284	1448	123.002	NODE_1284_length_1448_cov_123.002154	YP_009507248.1	39.955	448	251	2	8	1348	653	1083	6.99e-103	342	YP_009507248	1464308873	ORF B [Trichoplusia ni TED virus]	2083181	YP_009507248	Viruses	Artverviricota	Revtraviricetes	Ortervirales	Metaviridae	Errantivirus	Trichoplusia ni TED virus	gen	PRJNA580490	blastx	2083181	Genomic
128660	1322	38.9384	NODE_128660_length_1322_cov_38.938437	DAC80278.1	54.545	143	65	0	430	2	1141	1283	1.64e-37	157	DAC80278	1750927710	TPA_asm: PolB [Bos-associated insect adintovirus]	2597806	DAC80278	Viruses	Preplasmiviricota	Polintoviricetes	Orthopolintovirales	Adintoviridae		Bos-associated insect adintovirus	gen	PRJNA171749	blastx	2597806	Genomic
128976	1319	21.5127	NODE_128976_length_1319_cov_21.512658	DAC81262.1	44.954	109	57	2	324	1	493	599	3.35e-24	105	DAC81262	1821957648	TPA_asm: PolB [Bos-associated insect adintovirus 2]	2609867	DAC81262	Viruses	Preplasmiviricota	Polintoviricetes	Orthopolintovirales	Adintoviridae		Bos-associated insect adintovirus 2	gen	PRJNA171749	blastx	2609867	Genomic
12898	1139	26.7675	NODE_12898_length_1139_cov_26.767528	NP_048263.1	44.915	118	56	4	736	395	1	113	2.63e-15	82.8	NP_048263	9631384	ORF MSV192 hypothetical protein [Melanoplus sanguinipes entomopoxvirus]	83191	NP_048263	Viruses	Nucleocytoviricota	Pokkesviricetes	Chitovirales	Poxviridae	Deltaentomopoxvirus	Melanoplus sanguinipes entomopoxvirus	gen	PRJNA580490	blastx	83191	Genomic
12919	1377	104.148	NODE_12919_length_1377_cov_104.148260	QLJ83500.1	31.387	137	94	0	651	1061	42	178	6.16e-07	62.8	QLJ83500	1876192900	ORF3 [Broome virga-like virus 1]	2755156	QLJ83500	Viruses	Kitrinoviricota	Alsuviricetes	Martellivirales	Virgaviridae		Broome virga-like virus 1	trx	PRJNA353242	blastx	2755156	Transcriptomic
1291	2062	32.3667	NODE_1291_length_2062_cov_32.366716	YP_009507247.1	37.363	182	112	2	592	1134	12	192	1.33e-32	142	YP_009507247	1464308872	ORF A [Trichoplusia ni TED virus]	2083181	YP_009507247	Viruses	Artverviricota	Revtraviricetes	Ortervirales	Metaviridae	Errantivirus	Trichoplusia ni TED virus	gen	PRJNA580490	blastx	2083181	Genomic
129	2898	40.7453	NODE_129_length_2898_cov_40.745339	AGO14420.1	32.623	610	344	11	664	2442	1	560	2.38e-83	291	AGO14420	513044209	putative reverse transcriptase [Cotesia sesamiae]	452649	AGO14420	Viruses				Polydnaviriformidae	Bracoviriform	Cotesia sesamiae bracovirus	gen	PRJNA580490	blastx	452649	Genomic
12	10546	966.311	NODE_12_length_10546_cov_966.311124	YP_009552461.1	31.328	1047	636	25	5410	2453	1877	2901	1.84e-136	495	YP_009552461	1571838485	replicase protein [Nephila clavipes virus 4]	2108201	YP_009552461	Viruses	Kitrinoviricota	Alsuviricetes	Martellivirales	Virgaviridae		Nephila clavipes virus 4	trx	PRJNA553565	blastx	2108201	Transcriptomic
12	11259	36.9047	NODE_12_length_11259_cov_36.904677	QQP18700.1	25.151	497	315	17	6955	5483	169	614	5.35e-16	99	QQP18700	1956563434	polyprotein, partial [Soybean thrips Pernambuco virus]	2805486	QQP18700	Viruses	Pisuviricota	Pisoniviricetes	Picornavirales	Caliciviridae		Soybean thrips Pernambuco virus	trx	PRJNA553565	blastx	2805486	Transcriptomic
12	2975	25.9031	NODE_12_length_2975_cov_25.903082	YP_009665762.1	40.811	419	237	6	2435	1197	1	414	1.73e-95	331	YP_009665762	1694997895	19.5g1 protein [Chelonus inanitus bracovirus]	36344	YP_009665762	Viruses				Polydnaviriformidae	Bracoviriform	Bracoviriform inaniti	trx	PRJNA280017	blastx	36344	Transcriptomic
130168	574	30.9634	NODE_130168_length_574_cov_30.963391	YP_009507248.1	44.271	192	106	1	573	1	793	984	3.13e-43	165	YP_009507248	1464308873	ORF B [Trichoplusia ni TED virus]	2083181	YP_009507248	Viruses	Artverviricota	Revtraviricetes	Ortervirales	Metaviridae	Errantivirus	Trichoplusia ni TED virus	gen	PRJNA580490	blastx	2083181	Genomic
13021	941	21.3939	NODE_13021_length_941_cov_21.393905	DAC81262.1	38.339	313	173	6	940	41	275	580	1.21e-54	203	DAC81262	1821957648	TPA_asm: PolB [Bos-associated insect adintovirus 2]	2609867	DAC81262	Viruses	Preplasmiviricota	Polintoviricetes	Orthopolintovirales	Adintoviridae		Bos-associated insect adintovirus 2	gen	PRJNA580490	blastx	2609867	Genomic
13024	1245	23.2261	NODE_13024_length_1245_cov_23.226050	YP_009507248.1	41.361	191	89	1	642	70	1	168	7.76e-35	149	YP_009507248	1464308873	ORF B [Trichoplusia ni TED virus]	2083181	YP_009507248	Viruses	Artverviricota	Revtraviricetes	Ortervirales	Metaviridae	Errantivirus	Trichoplusia ni TED virus	gen	PRJNA580490	blastx	2083181	Genomic
13078	1296	81.6527	NODE_13078_length_1296_cov_81.652699	QBP37036.1	36.53	219	133	4	765	118	762	977	2.53e-32	142	QBP37036	1596077648	putative RdRP [Lampyris noctiluca errantivirus 1]	2552986	QBP37036	Viruses	Artverviricota	Revtraviricetes	Ortervirales	Metaviridae	Errantivirus	Lampyris noctiluca errantivirus 1	gen	PRJNA580490	blastx	2552986	Genomic
1307	2329	42.0013	NODE_1307_length_2329_cov_42.001319	YP_009507248.1	41.62	716	383	7	2327	192	330	1014	5.51e-180	555	YP_009507248	1464308873	ORF B [Trichoplusia ni TED virus]	2083181	YP_009507248	Viruses	Artverviricota	Revtraviricetes	Ortervirales	Metaviridae	Errantivirus	Trichoplusia ni TED virus	gen	PRJNA580490	blastx	2083181	Genomic
13098	1157	25.4873	NODE_13098_length_1157_cov_25.487296	DAC80278.1	37.015	335	157	10	1153	257	291	607	1.3e-59	195	DAC80278	1750927710	TPA_asm: PolB [Bos-associated insect adintovirus]	2597806	DAC80278	Viruses	Preplasmiviricota	Polintoviricetes	Orthopolintovirales	Adintoviridae		Bos-associated insect adintovirus	gen	PRJNA580490	blastx	2597806	Genomic
13099	1534	25.9446	NODE_13099_length_1534_cov_25.944557	DAC80281.1	36.066	305	151	11	4	903	66	331	3.33e-31	134	DAC80281	1750927713	TPA_asm: adintoc3 [Bos-associated insect adintovirus]	2597806	DAC80281	Viruses	Preplasmiviricota	Polintoviricetes	Orthopolintovirales	Adintoviridae		Bos-associated insect adintovirus	gen	PRJNA580490	blastx	2597806	Genomic
13124	881	33.1877	NODE_13124_length_881_cov_33.187651	YP_009507249.1	26.606	218	149	4	226	879	50	256	1.33e-19	99.4	YP_009507249	1464308874	ORF C [Trichoplusia ni TED virus]	2083181	YP_009507249	Viruses	Artverviricota	Revtraviricetes	Ortervirales	Metaviridae	Errantivirus	Trichoplusia ni TED virus	gen	PRJNA580490	blastx	2083181	Genomic
1312	1865	33.7873	NODE_1312_length_1865_cov_33.787293	YP_009507247.1	33.835	266	142	7	1588	794	12	244	2.35e-29	132	YP_009507247	1464308872	ORF A [Trichoplusia ni TED virus]	2083181	YP_009507247	Viruses	Artverviricota	Revtraviricetes	Ortervirales	Metaviridae	Errantivirus	Trichoplusia ni TED virus	gen	PRJNA580490	blastx	2083181	Genomic
1313	2293	24.9227	NODE_1313_length_2293_cov_24.922699	YP_009507248.1	37.681	483	288	5	2293	869	586	1063	7.22e-95	330	YP_009507248	1464308873	ORF B [Trichoplusia ni TED virus]	2083181	YP_009507248	Viruses	Artverviricota	Revtraviricetes	Ortervirales	Metaviridae	Errantivirus	Trichoplusia ni TED virus	gen	PRJNA580490	blastx	2083181	Genomic
13142	1242	32.5762	NODE_13142_length_1242_cov_32.576243	DAC80278.1	34.545	220	126	4	687	55	60	270	3.62e-30	135	DAC80278	1750927710	TPA_asm: PolB [Bos-associated insect adintovirus]	2597806	DAC80278	Viruses	Preplasmiviricota	Polintoviricetes	Orthopolintovirales	Adintoviridae		Bos-associated insect adintovirus	gen	PRJNA580490	blastx	2597806	Genomic
13164	1211	33.0614	NODE_13164_length_1211_cov_33.061419	YP_009507248.1	42.051	195	90	1	625	1209	1	172	6.46e-37	154	YP_009507248	1464308873	ORF B [Trichoplusia ni TED virus]	2083181	YP_009507248	Viruses	Artverviricota	Revtraviricetes	Ortervirales	Metaviridae	Errantivirus	Trichoplusia ni TED virus	gen	PRJNA580490	blastx	2083181	Genomic
13171	1068	22.9694	NODE_13171_length_1068_cov_22.969398	QBP37037.1	32.323	99	67	0	764	1060	78	176	6.84e-06	60.5	QBP37037	1596077649	putative envelope protein [Lampyris noctiluca errantivirus 1]	2552986	QBP37037	Viruses	Artverviricota	Revtraviricetes	Ortervirales	Metaviridae	Errantivirus	Lampyris noctiluca errantivirus 1	gen	PRJNA580490	blastx	2552986	Genomic
13194	1208	35.7719	NODE_13194_length_1208_cov_35.771899	YP_009507248.1	51.282	273	114	5	390	1208	2	255	1.27e-63	231	YP_009507248	1464308873	ORF B [Trichoplusia ni TED virus]	2083181	YP_009507248	Viruses	Artverviricota	Revtraviricetes	Ortervirales	Metaviridae	Errantivirus	Trichoplusia ni TED virus	gen	PRJNA580490	blastx	2083181	Genomic
13196	1183	47.0204	NODE_13196_length_1183_cov_47.020390	YP_009507248.1	41.969	193	89	1	604	1182	1	170	6.31e-37	154	YP_009507248	1464308873	ORF B [Trichoplusia ni TED virus]	2083181	YP_009507248	Viruses	Artverviricota	Revtraviricetes	Ortervirales	Metaviridae	Errantivirus	Trichoplusia ni TED virus	gen	PRJNA580490	blastx	2083181	Genomic
13201	1096	22.6676	NODE_13201_length_1096_cov_22.667627	DAC80278.1	55.495	364	160	1	1092	1	637	998	1.88e-137	433	DAC80278	1750927710	TPA_asm: PolB [Bos-associated insect adintovirus]	2597806	DAC80278	Viruses	Preplasmiviricota	Polintoviricetes	Orthopolintovirales	Adintoviridae		Bos-associated insect adintovirus	gen	PRJNA580490	blastx	2597806	Genomic
1324	1849	57.6633	NODE_1324_length_1849_cov_57.663322	QBP37036.1	37.313	268	159	6	1443	655	714	977	5.46e-39	166	QBP37036	1596077648	putative RdRP [Lampyris noctiluca errantivirus 1]	2552986	QBP37036	Viruses	Artverviricota	Revtraviricetes	Ortervirales	Metaviridae	Errantivirus	Lampyris noctiluca errantivirus 1	gen	PRJNA580490	blastx	2552986	Genomic
13259	1278	36.3173	NODE_13259_length_1278_cov_36.317253	DAC81262.1	40.941	425	229	8	1277	48	163	580	7.59e-91	309	DAC81262	1821957648	TPA_asm: PolB [Bos-associated insect adintovirus 2]	2609867	DAC81262	Viruses	Preplasmiviricota	Polintoviricetes	Orthopolintovirales	Adintoviridae		Bos-associated insect adintovirus 2	gen	PRJNA580490	blastx	2609867	Genomic
132811	1286	24.3387	NODE_132811_length_1286_cov_24.338749	YP_009507248.1	71.648	261	74	0	503	1285	242	502	8.42e-153	408	YP_009507248	1464308873	ORF B [Trichoplusia ni TED virus]	2083181	YP_009507248	Viruses	Artverviricota	Revtraviricetes	Ortervirales	Metaviridae	Errantivirus	Trichoplusia ni TED virus	gen	PRJNA171749	blastx	2083181	Genomic
1329	2224	28.8303	NODE_1329_length_2224_cov_28.830337	YP_009507248.1	63.265	539	175	1	606	2222	1	516	0	708	YP_009507248	1464308873	ORF B [Trichoplusia ni TED virus]	2083181	YP_009507248	Viruses	Artverviricota	Revtraviricetes	Ortervirales	Metaviridae	Errantivirus	Trichoplusia ni TED virus	gen	PRJNA580490	blastx	2083181	Genomic
1329	5343	144.932	NODE_1329_length_5343_cov_144.932110	CAA80675.1	86.228	167	23	0	5060	4560	1	167	4.08e-83	282	CAA80675	939930	proto-oncogene protein [Kirsten murine sarcoma virus]	11808	CAA80675.1	Viruses	Artverviricota	Revtraviricetes	Ortervirales	Retroviridae	Gammaretrovirus	Kirsten murine sarcoma virus	blastn	PRJNA353242	blastx	11808	Transcriptomic
13305	1389	20.8891	NODE_13305_length_1389_cov_20.889055	YP_009665762.1	39	400	238	5	29	1213	5	403	2.2e-85	289	YP_009665762	1694997895	19.5g1 protein [Chelonus inanitus bracovirus]	36344	YP_009665762	Viruses				Polydnaviriformidae	Bracoviriform	Bracoviriform inaniti	gen	PRJNA369863+PRJNA508767	blastx	36344	Genomic
13325	747	21.1055	NODE_13325_length_747_cov_21.105491	DAC80281.1	23.95	238	142	9	2	631	21	247	9.34e-05	55.1	DAC80281	1750927713	TPA_asm: adintoc3 [Bos-associated insect adintovirus]	2597806	DAC80281	Viruses	Preplasmiviricota	Polintoviricetes	Orthopolintovirales	Adintoviridae		Bos-associated insect adintovirus	gen	PRJNA580490	blastx	2597806	Genomic
133267	1282	634.159	NODE_133267_length_1282_cov_634.158924	DAC81333.1	56.897	58	25	0	1280	1107	250	307	2.78e-11	76.3	DAC81333	1821957724	TPA_asm: integrase [Megastigmus wasp adintovirus]	2609859	DAC81333	Viruses	Preplasmiviricota	Polintoviricetes	Orthopolintovirales	Adintoviridae		Megastigmus wasp adintovirus	gen	PRJNA171749	blastx	2609859	Genomic
1333	1598	23.1128	NODE_1333_length_1598_cov_23.112767	YP_009336725.1	25.065	383	244	16	351	1451	74	429	1.38e-06	63.5	YP_009336725	1132370614	hypothetical protein 1 [Hubei orthoptera virus 5]	1923013	YP_009336725	Viruses	Negarnaviricota	Monjiviricetes	Mononegavirales	Xinmoviridae	Anphevirus	Orthopteran anphevirus	trx	PRJNA694179	blastx	1923013	Transcriptomic
13391	1290	28.2024	NODE_13391_length_1290_cov_28.202429	YP_009305131.1	27.062	388	251	13	109	1236	197	564	1.16e-25	121	YP_009305131	1072290974	glycoprotein precursor [Wuhan mosquito virus 1]	1608126	YP_009305131	Viruses	Negarnaviricota	Ellioviricetes	Bunyavirales	Phasmaviridae	Orthophasmavirus	Wuhan mosquito orthophasmavirus 1	gen	PRJNA580490	blastx	1608126	Genomic
134043	559	56.4683	NODE_134043_length_559_cov_56.468254	YP_009507248.1	73.118	186	50	0	558	1	132	317	1.64e-97	315	YP_009507248	1464308873	ORF B [Trichoplusia ni TED virus]	2083181	YP_009507248	Viruses	Artverviricota	Revtraviricetes	Ortervirales	Metaviridae	Errantivirus	Trichoplusia ni TED virus	gen	PRJNA580490	blastx	2083181	Genomic
13406	1184	44.3251	NODE_13406_length_1184_cov_44.325066	YP_009507248.1	41.969	193	89	1	606	1184	1	170	1.49e-36	153	YP_009507248	1464308873	ORF B [Trichoplusia ni TED virus]	2083181	YP_009507248	Viruses	Artverviricota	Revtraviricetes	Ortervirales	Metaviridae	Errantivirus	Trichoplusia ni TED virus	gen	PRJNA580490	blastx	2083181	Genomic
134435	1272	34.3237	NODE_134435_length_1272_cov_34.323747	DAC80279.1	49.724	181	82	3	652	134	5	184	7.3e-44	166	DAC80279	1750927711	TPA_asm: integrase [Bos-associated insect adintovirus]	2597806	DAC80279	Viruses	Preplasmiviricota	Polintoviricetes	Orthopolintovirales	Adintoviridae		Bos-associated insect adintovirus	gen	PRJNA171749	blastx	2597806	Genomic
13452	1020	35.9472	NODE_13452_length_1020_cov_35.947150	DAC81331.1	56.637	339	142	3	1020	16	862	1199	5.51e-122	390	DAC81331	1821957722	TPA_asm: PolB [Megastigmus wasp adintovirus]	2609859	DAC81331	Viruses	Preplasmiviricota	Polintoviricetes	Orthopolintovirales	Adintoviridae		Megastigmus wasp adintovirus	gen	PRJNA580490	blastx	2609859	Genomic
134564	1271	203.194	NODE_134564_length_1271_cov_203.194079	YP_009507247.1	26.087	299	190	8	1270	407	20	298	2.25e-11	77.4	YP_009507247	1464308872	ORF A [Trichoplusia ni TED virus]	2083181	YP_009507247	Viruses	Artverviricota	Revtraviricetes	Ortervirales	Metaviridae	Errantivirus	Trichoplusia ni TED virus	gen	PRJNA171749	blastx	2083181	Genomic
1345	2012	33.2218	NODE_1345_length_2012_cov_33.221768	YP_009507247.1	36.957	184	114	2	1424	876	12	194	9.16e-33	142	YP_009507247	1464308872	ORF A [Trichoplusia ni TED virus]	2083181	YP_009507247	Viruses	Artverviricota	Revtraviricetes	Ortervirales	Metaviridae	Errantivirus	Trichoplusia ni TED virus	gen	PRJNA580490	blastx	2083181	Genomic
13466	1139	160.47	NODE_13466_length_1139_cov_160.470480	DAC80278.1	44.348	115	64	0	793	1137	218	332	3.45e-43	116	DAC80278	1750927710	TPA_asm: PolB [Bos-associated insect adintovirus]	2597806	DAC80278	Viruses	Preplasmiviricota	Polintoviricetes	Orthopolintovirales	Adintoviridae		Bos-associated insect adintovirus	gen	PRJNA580490	blastx	2597806	Genomic
1346	2125	34.3087	NODE_1346_length_2125_cov_34.308696	YP_009507247.1	33.588	262	140	7	1576	794	16	244	1.41e-27	127	YP_009507247	1464308872	ORF A [Trichoplusia ni TED virus]	2083181	YP_009507247	Viruses	Artverviricota	Revtraviricetes	Ortervirales	Metaviridae	Errantivirus	Trichoplusia ni TED virus	gen	PRJNA580490	blastx	2083181	Genomic
1347	1983	37.7127	NODE_1347_length_1983_cov_37.712656	YP_009507247.1	35.87	184	116	2	640	1188	12	194	3.63e-30	135	YP_009507247	1464308872	ORF A [Trichoplusia ni TED virus]	2083181	YP_009507247	Viruses	Artverviricota	Revtraviricetes	Ortervirales	Metaviridae	Errantivirus	Trichoplusia ni TED virus	gen	PRJNA580490	blastx	2083181	Genomic
13483	931	34.0913	NODE_13483_length_931_cov_34.091324	DAC81331.1	52.988	251	117	1	3	755	1004	1253	5.24e-77	266	DAC81331	1821957722	TPA_asm: PolB [Megastigmus wasp adintovirus]	2609859	DAC81331	Viruses	Preplasmiviricota	Polintoviricetes	Orthopolintovirales	Adintoviridae		Megastigmus wasp adintovirus	gen	PRJNA580490	blastx	2609859	Genomic
1349	2123	32.1059	NODE_1349_length_2123_cov_32.105899	YP_009507248.1	40.193	311	177	3	2123	1215	754	1063	4.88e-66	248	YP_009507248	1464308873	ORF B [Trichoplusia ni TED virus]	2083181	YP_009507248	Viruses	Artverviricota	Revtraviricetes	Ortervirales	Metaviridae	Errantivirus	Trichoplusia ni TED virus	gen	PRJNA580490	blastx	2083181	Genomic
134	1679	55.9766	NODE_134_length_1679_cov_55.976601	QMP82412.1	31.337	501	321	13	140	1618	36	521	1.42e-51	195	QMP82412	1882567723	hemagglutinin, partial [Coleopteran orthomyxo-related virus OKIAV184]	2746264	QMP82412.1	Viruses	Negarnaviricota	Insthoviricetes	Articulavirales	Orthomyxoviridae		Coleopteran orthomyxo-related virus OKIAV184	blastn	PRJNA297027	blastx	2746264	Transcriptomic
13541	1145	20.3009	NODE_13541_length_1145_cov_20.300917	DAC81292.1	27.111	225	140	7	111	740	281	496	6.56e-15	88.2	DAC81292	1821957680	TPA_asm: collagenase [Ladona dragonfly adintovirus]	2609856	DAC81292	Viruses	Preplasmiviricota	Polintoviricetes	Orthopolintovirales	Adintoviridae		Ladona dragonfly adintovirus	gen	PRJNA369863+PRJNA508767	blastx	2609856	Genomic
13549	1104	28.2078	NODE_13549_length_1104_cov_28.207817	YP_009507248.1	38.965	367	216	1	1101	1	626	984	1.37e-81	280	YP_009507248	1464308873	ORF B [Trichoplusia ni TED virus]	2083181	YP_009507248	Viruses	Artverviricota	Revtraviricetes	Ortervirales	Metaviridae	Errantivirus	Trichoplusia ni TED virus	gen	PRJNA580490	blastx	2083181	Genomic
135621	553	21.757	NODE_135621_length_553_cov_21.757028	YP_803309.1	40.625	64	38	0	505	314	44	107	1.51e-05	53.5	YP_803309	116326772	hypothetical protein TNAV2c_gp086 [Trichoplusia ni ascovirus 2c]	328615	YP_803309	Viruses	Nucleocytoviricota	Megaviricetes	Pimascovirales	Ascoviridae	Ascovirus	Trichoplusia ni ascovirus 2c	gen	PRJNA580490	blastx	328615	Genomic
136411	550	40.4889	NODE_136411_length_550_cov_40.488889	DAC81406.1	32.143	140	82	4	535	155	293	432	1.57e-11	73.6	DAC81406	1821957804	TPA_asm: PolB-N [Rhodactis coral adintovirus]	2609865	DAC81406	Viruses	Preplasmiviricota	Polintoviricetes	Orthopolintovirales	Adintoviridae		Rhodactis coral adintovirus	gen	PRJNA580490	blastx	2609865	Genomic
136553	1254	146.867	NODE_136553_length_1254_cov_146.867389	QBP37035.1	30.556	180	112	5	832	320	13	188	6.9e-09	69.3	QBP37035	1596077647	putative gag protein [Lampyris noctiluca errantivirus 1]	2552986	QBP37035	Viruses	Artverviricota	Revtraviricetes	Ortervirales	Metaviridae	Errantivirus	Lampyris noctiluca errantivirus 1	gen	PRJNA171749	blastx	2552986	Genomic
1368	2112	26.7482	NODE_1368_length_2112_cov_26.748177	QBP37037.1	24.262	305	216	4	1765	851	2	291	4.13e-13	85.1	QBP37037	1596077649	putative envelope protein [Lampyris noctiluca errantivirus 1]	2552986	QBP37037	Viruses	Artverviricota	Revtraviricetes	Ortervirales	Metaviridae	Errantivirus	Lampyris noctiluca errantivirus 1	gen	PRJNA580490	blastx	2552986	Genomic
1370	1889	25.1221	NODE_1370_length_1889_cov_25.122137	YP_009507248.1	37.118	229	135	3	1888	1226	836	1063	1.82e-33	149	YP_009507248	1464308873	ORF B [Trichoplusia ni TED virus]	2083181	YP_009507248	Viruses	Artverviricota	Revtraviricetes	Ortervirales	Metaviridae	Errantivirus	Trichoplusia ni TED virus	gen	PRJNA580490	blastx	2083181	Genomic
1372	1868	20.8792	NODE_1372_length_1868_cov_20.879206	YP_009507248.1	44.199	181	95	1	545	3	2	176	4.73e-38	163	YP_009507248	1464308873	ORF B [Trichoplusia ni TED virus]	2083181	YP_009507248	Viruses	Artverviricota	Revtraviricetes	Ortervirales	Metaviridae	Errantivirus	Trichoplusia ni TED virus	gen	PRJNA369863+PRJNA508767	blastx	2083181	Genomic
1372	683	24.992	NODE_1372_length_683_cov_24.992038	YP_009552461.1	33.005	203	121	7	109	681	1948	2147	2e-20	101	YP_009552461	1571838485	replicase protein [Nephila clavipes virus 4]	2108201	YP_009552461	Viruses	Kitrinoviricota	Alsuviricetes	Martellivirales	Virgaviridae		Nephila clavipes virus 4	trx	PRJNA297027	blastx	2108201	Transcriptomic
13761	1510	60.1739	NODE_13761_length_1510_cov_60.173883	QBP37035.1	30.83	253	133	12	1078	404	5	243	3.81e-12	79.3	QBP37035	1596077647	putative gag protein [Lampyris noctiluca errantivirus 1]	2552986	QBP37035	Viruses	Artverviricota	Revtraviricetes	Ortervirales	Metaviridae	Errantivirus	Lampyris noctiluca errantivirus 1	gen	PRJNA580490	blastx	2552986	Genomic
137814	1243	23.5564	NODE_137814_length_1243_cov_23.556397	QBP37036.1	39.216	102	60	2	938	1243	697	796	4.11e-11	77.8	QBP37036	1596077648	putative RdRP [Lampyris noctiluca errantivirus 1]	2552986	QBP37036	Viruses	Artverviricota	Revtraviricetes	Ortervirales	Metaviridae	Errantivirus	Lampyris noctiluca errantivirus 1	gen	PRJNA171749	blastx	2552986	Genomic
1378	3499	250.623	NODE_1378_length_3499_cov_250.623403	DAC80279.1	52.518	278	127	2	1	834	30	302	7.81e-90	302	DAC80279	1750927711	TPA_asm: integrase [Bos-associated insect adintovirus]	2597806	DAC80279	Viruses	Preplasmiviricota	Polintoviricetes	Orthopolintovirales	Adintoviridae		Bos-associated insect adintovirus	gen	PRJNA580490	blastx	2597806	Genomic
137	3671	56.2165	NODE_137_length_3671_cov_56.216538	DAC81331.1	46.691	1103	515	22	493	3666	81	1155	0	966	DAC81331	1821957722	TPA_asm: PolB [Megastigmus wasp adintovirus]	2609859	DAC81331	Viruses	Preplasmiviricota	Polintoviricetes	Orthopolintovirales	Adintoviridae		Megastigmus wasp adintovirus	gen	PRJNA580490	blastx	2609859	Genomic
1380	2040	34.4126	NODE_1380_length_2040_cov_34.412594	YP_009507247.1	35.87	184	112	3	649	1185	12	194	2.1e-29	132	YP_009507247	1464308872	ORF A [Trichoplusia ni TED virus]	2083181	YP_009507247	Viruses	Artverviricota	Revtraviricetes	Ortervirales	Metaviridae	Errantivirus	Trichoplusia ni TED virus	gen	PRJNA580490	blastx	2083181	Genomic
1380	2440	44.0621	NODE_1380_length_2440_cov_44.062055	DAC81331.1	53.264	766	340	10	2439	178	494	1253	0	814	DAC81331	1821957722	TPA_asm: PolB [Megastigmus wasp adintovirus]	2609859	DAC81331	Viruses	Preplasmiviricota	Polintoviricetes	Orthopolintovirales	Adintoviridae		Megastigmus wasp adintovirus	gen	PRJNA580490	blastx	2609859	Genomic
13820	1065	21.4446	NODE_13820_length_1065_cov_21.444554	DAC81292.1	26.667	225	141	7	149	778	281	496	8.5e-15	87.4	DAC81292	1821957680	TPA_asm: collagenase [Ladona dragonfly adintovirus]	2609856	DAC81292	Viruses	Preplasmiviricota	Polintoviricetes	Orthopolintovirales	Adintoviridae		Ladona dragonfly adintovirus	gen	PRJNA580490	blastx	2609856	Genomic
1385	2029	49.4139	NODE_1385_length_2029_cov_49.413880	QBP37035.1	30.83	253	133	12	323	997	5	243	5.48e-12	79.7	QBP37035	1596077647	putative gag protein [Lampyris noctiluca errantivirus 1]	2552986	QBP37035	Viruses	Artverviricota	Revtraviricetes	Ortervirales	Metaviridae	Errantivirus	Lampyris noctiluca errantivirus 1	gen	PRJNA580490	blastx	2552986	Genomic
1387	1407	83.8388	NODE_1387_length_1407_cov_83.838757	DAC80278.1	49.457	184	92	1	832	1380	218	401	1.95e-67	197	DAC80278	1750927710	TPA_asm: PolB [Bos-associated insect adintovirus]	2597806	DAC80278	Viruses	Preplasmiviricota	Polintoviricetes	Orthopolintovirales	Adintoviridae		Bos-associated insect adintovirus	gen	PRJNA580490	blastx	2597806	Genomic
138848	541	21.284	NODE_138848_length_541_cov_21.283951	DAC80278.1	48.555	173	88	1	2	517	222	394	1.29e-47	177	DAC80278	1750927710	TPA_asm: PolB [Bos-associated insect adintovirus]	2597806	DAC80278	Viruses	Preplasmiviricota	Polintoviricetes	Orthopolintovirales	Adintoviridae		Bos-associated insect adintovirus	gen	PRJNA580490	blastx	2597806	Genomic
13902	1204	46.4508	NODE_13902_length_1204_cov_46.450827	YP_009507248.1	42.5	200	92	1	605	1204	1	177	6.54e-40	163	YP_009507248	1464308873	ORF B [Trichoplusia ni TED virus]	2083181	YP_009507248	Viruses	Artverviricota	Revtraviricetes	Ortervirales	Metaviridae	Errantivirus	Trichoplusia ni TED virus	gen	PRJNA580490	blastx	2083181	Genomic
1391	852	34.5885	NODE_1391_length_852_cov_34.588457	DAC80281.1	27.376	263	162	8	67	786	2	258	4.42e-13	80.1	DAC80281	1750927713	TPA_asm: adintoc3 [Bos-associated insect adintovirus]	2597806	DAC80281	Viruses	Preplasmiviricota	Polintoviricetes	Orthopolintovirales	Adintoviridae		Bos-associated insect adintovirus	gen	PRJNA580490	blastx	2597806	Genomic
13925	1126	35.1886	NODE_13925_length_1126_cov_35.188609	NP_048263.1	44.068	118	57	4	390	731	1	113	5.75e-15	81.6	NP_048263	9631384	ORF MSV192 hypothetical protein [Melanoplus sanguinipes entomopoxvirus]	83191	NP_048263	Viruses	Nucleocytoviricota	Pokkesviricetes	Chitovirales	Poxviridae	Deltaentomopoxvirus	Melanoplus sanguinipes entomopoxvirus	gen	PRJNA580490	blastx	83191	Genomic
1396	2232	37.4998	NODE_1396_length_2232_cov_37.499770	YP_009507248.1	40.27	740	393	9	2206	38	307	1014	8.15e-177	545	YP_009507248	1464308873	ORF B [Trichoplusia ni TED virus]	2083181	YP_009507248	Viruses	Artverviricota	Revtraviricetes	Ortervirales	Metaviridae	Errantivirus	Trichoplusia ni TED virus	gen	PRJNA580490	blastx	2083181	Genomic
13978	1148	23.6395	NODE_13978_length_1148_cov_23.639524	YP_009507247.1	40	95	49	1	39	323	126	212	1.91e-11	77.4	YP_009507247	1464308872	ORF A [Trichoplusia ni TED virus]	2083181	YP_009507247	Viruses	Artverviricota	Revtraviricetes	Ortervirales	Metaviridae	Errantivirus	Trichoplusia ni TED virus	gen	PRJNA580490	blastx	2083181	Genomic
13	10555	661.502	NODE_13_length_10555_cov_661.502381	YP_009552461.1	31.328	1047	636	25	5439	2482	1877	2901	1.85e-136	495	YP_009552461	1571838485	replicase protein [Nephila clavipes virus 4]	2108201	YP_009552461	Viruses	Kitrinoviricota	Alsuviricetes	Martellivirales	Virgaviridae		Nephila clavipes virus 4	trx	PRJNA553565	blastx	2108201	Transcriptomic
13	514	145.931	NODE_13_length_514_cov_145.931393	AJG39135.1	27.059	170	113	3	11	514	891	1051	4.25e-13	77.8	AJG39135	752455631	RNA-dependent RNA polymerase, partial [Shuangao Fly Virus 2]	1608074	AJG39135	Viruses	Negarnaviricota	Monjiviricetes	Mononegavirales	Xinmoviridae	Anphevirus	Shuangao anphevirus	trx	PRJNA438159	blastx	1608074	Transcriptomic
13	8499	1166.13	NODE_13_length_8499_cov_1166.130507	ACO51501.1	99.241	1975	15	0	8427	2503	1	1975	0	4012	ACO51501	226359396	223K protein [Potato virus S]	12169	ACO51501.1	Viruses	Kitrinoviricota	Alsuviricetes	Tymovirales	Betaflexiviridae	Carlavirus	Potato virus S	blastn	PRJNA553565	blastx	12169	Transcriptomic
14001	978	20.4377	NODE_14001_length_978_cov_20.437703	QBP37037.1	38.389	211	127	2	348	977	1	209	7.89e-25	115	QBP37037	1596077649	putative envelope protein [Lampyris noctiluca errantivirus 1]	2552986	QBP37037	Viruses	Artverviricota	Revtraviricetes	Ortervirales	Metaviridae	Errantivirus	Lampyris noctiluca errantivirus 1	gen	PRJNA369863+PRJNA508767	blastx	2552986	Genomic
140153	1223	24.9555	NODE_140153_length_1223_cov_24.955479	YP_009507248.1	51.079	278	117	5	834	1	2	260	1.63e-65	237	YP_009507248	1464308873	ORF B [Trichoplusia ni TED virus]	2083181	YP_009507248	Viruses	Artverviricota	Revtraviricetes	Ortervirales	Metaviridae	Errantivirus	Trichoplusia ni TED virus	gen	PRJNA171749	blastx	2083181	Genomic
1404	2401	21.7711	NODE_1404_length_2401_cov_21.771100	DAC80278.1	53.427	642	295	2	356	2275	647	1286	0	729	DAC80278	1750927710	TPA_asm: PolB [Bos-associated insect adintovirus]	2597806	DAC80278	Viruses	Preplasmiviricota	Polintoviricetes	Orthopolintovirales	Adintoviridae		Bos-associated insect adintovirus	gen	PRJNA580490	blastx	2597806	Genomic
14078	1205	30.9661	NODE_14078_length_1205_cov_30.966087	AUW34383.1	34.577	402	256	4	1187	3	229	630	3.78e-76	259	AUW34383	1336812364	G [Blacklegged tick chuvirus-2]	2079604	AUW34383	Viruses	Negarnaviricota	Monjiviricetes	Jingchuvirales	Chuviridae	Nigecruvirus	Nigecruvirus ixodes	gen	PRJNA580490	blastx	2079604	Genomic
14084	1204	28.4761	NODE_14084_length_1204_cov_28.476066	YP_009507248.1	49.254	201	96	1	603	1	2	196	7.98e-58	215	YP_009507248	1464308873	ORF B [Trichoplusia ni TED virus]	2083181	YP_009507248	Viruses	Artverviricota	Revtraviricetes	Ortervirales	Metaviridae	Errantivirus	Trichoplusia ni TED virus	gen	PRJNA580490	blastx	2083181	Genomic
14110	1204	22.2933	NODE_14110_length_1204_cov_22.293299	DAC81331.1	40.838	382	200	9	90	1199	83	450	6.96e-78	273	DAC81331	1821957722	TPA_asm: PolB [Megastigmus wasp adintovirus]	2609859	DAC81331	Viruses	Preplasmiviricota	Polintoviricetes	Orthopolintovirales	Adintoviridae		Megastigmus wasp adintovirus	gen	PRJNA580490	blastx	2609859	Genomic
1414	1811	82.0547	NODE_1414_length_1811_cov_82.054670	QBP37036.1	36.923	390	214	7	1807	647	282	642	4.76e-64	239	QBP37036	1596077648	putative RdRP [Lampyris noctiluca errantivirus 1]	2552986	QBP37036	Viruses	Artverviricota	Revtraviricetes	Ortervirales	Metaviridae	Errantivirus	Lampyris noctiluca errantivirus 1	gen	PRJNA580490	blastx	2552986	Genomic
14155	1269	217.957	NODE_14155_length_1269_cov_217.957166	YP_009507248.1	41.191	403	219	2	1260	55	698	1083	2.91e-96	322	YP_009507248	1464308873	ORF B [Trichoplusia ni TED virus]	2083181	YP_009507248	Viruses	Artverviricota	Revtraviricetes	Ortervirales	Metaviridae	Errantivirus	Trichoplusia ni TED virus	gen	PRJNA580490	blastx	2083181	Genomic
14189	993	45.6397	NODE_14189_length_993_cov_45.639659	DAC81262.1	37.261	314	181	5	57	992	15	314	1.59e-57	212	DAC81262	1821957648	TPA_asm: PolB [Bos-associated insect adintovirus 2]	2609867	DAC81262	Viruses	Preplasmiviricota	Polintoviricetes	Orthopolintovirales	Adintoviridae		Bos-associated insect adintovirus 2	gen	PRJNA580490	blastx	2609867	Genomic
1419	1842	29.7717	NODE_1419_length_1842_cov_29.771684	QBP37036.1	44.889	225	116	4	2	661	795	1016	2.92e-42	176	QBP37036	1596077648	putative RdRP [Lampyris noctiluca errantivirus 1]	2552986	QBP37036	Viruses	Artverviricota	Revtraviricetes	Ortervirales	Metaviridae	Errantivirus	Lampyris noctiluca errantivirus 1	gen	PRJNA580490	blastx	2552986	Genomic
142109	1207	134.714	NODE_142109_length_1207_cov_134.713542	DAC81333.1	49.645	141	63	3	1205	801	160	298	9.9e-33	135	DAC81333	1821957724	TPA_asm: integrase [Megastigmus wasp adintovirus]	2609859	DAC81333	Viruses	Preplasmiviricota	Polintoviricetes	Orthopolintovirales	Adintoviridae		Megastigmus wasp adintovirus	gen	PRJNA171749	blastx	2609859	Genomic
14258	1025	39.9247	NODE_14258_length_1025_cov_39.924742	YP_009507248.1	41.872	203	115	2	406	1011	816	1016	2.43e-43	171	YP_009507248	1464308873	ORF B [Trichoplusia ni TED virus]	2083181	YP_009507248	Viruses	Artverviricota	Revtraviricetes	Ortervirales	Metaviridae	Errantivirus	Trichoplusia ni TED virus	gen	PRJNA580490	blastx	2083181	Genomic
14264	1210	28	NODE_14264_length_1210_cov_28.000000	DAC80281.1	36.066	305	151	11	4	903	66	331	4.45e-32	134	DAC80281	1750927713	TPA_asm: adintoc3 [Bos-associated insect adintovirus]	2597806	DAC80281	Viruses	Preplasmiviricota	Polintoviricetes	Orthopolintovirales	Adintoviridae		Bos-associated insect adintovirus	gen	PRJNA580490	blastx	2597806	Genomic
14265	1199	23.2876	NODE_14265_length_1199_cov_23.287587	DAC81292.1	23.101	316	182	9	1190	288	227	496	7.45e-15	88.2	DAC81292	1821957680	TPA_asm: collagenase [Ladona dragonfly adintovirus]	2609856	DAC81292	Viruses	Preplasmiviricota	Polintoviricetes	Orthopolintovirales	Adintoviridae		Ladona dragonfly adintovirus	gen	PRJNA580490	blastx	2609856	Genomic
14288	4032	30.9819	NODE_14288_length_4032_cov_30.981896	DAC81331.1	43.796	137	74	1	787	386	736	872	6.16e-40	120	DAC81331	1821957722	TPA_asm: PolB [Megastigmus wasp adintovirus]	2609859	DAC81331	Viruses	Preplasmiviricota	Polintoviricetes	Orthopolintovirales	Adintoviridae		Megastigmus wasp adintovirus	gen	PRJNA171749	blastx	2609859	Genomic
14290	1043	31.747	NODE_14290_length_1043_cov_31.746964	NP_048263.1	44.068	118	57	3	727	386	1	113	2.05e-15	82.8	NP_048263	9631384	ORF MSV192 hypothetical protein [Melanoplus sanguinipes entomopoxvirus]	83191	NP_048263	Viruses	Nucleocytoviricota	Pokkesviricetes	Chitovirales	Poxviridae	Deltaentomopoxvirus	Melanoplus sanguinipes entomopoxvirus	gen	PRJNA580490	blastx	83191	Genomic
143076	1199	178.858	NODE_143076_length_1199_cov_178.857517	YP_009507247.1	27.638	199	136	4	1194	619	2	199	1.29e-10	75.1	YP_009507247	1464308872	ORF A [Trichoplusia ni TED virus]	2083181	YP_009507247	Viruses	Artverviricota	Revtraviricetes	Ortervirales	Metaviridae	Errantivirus	Trichoplusia ni TED virus	gen	PRJNA171749	blastx	2083181	Genomic
14308	1278	31.9861	NODE_14308_length_1278_cov_31.986100	YP_009507248.1	46.632	193	98	2	704	1276	10	199	5.02e-48	187	YP_009507248	1464308873	ORF B [Trichoplusia ni TED virus]	2083181	YP_009507248	Viruses	Artverviricota	Revtraviricetes	Ortervirales	Metaviridae	Errantivirus	Trichoplusia ni TED virus	gen	PRJNA580490	blastx	2083181	Genomic
143342	1197	23.268	NODE_143342_length_1197_cov_23.267951	DAC80286.1	53.191	94	42	2	3	284	286	377	2.75e-18	97.8	DAC80286	1750927718	TPA_asm: hexon [Bos-associated insect adintovirus]	2597806	DAC80286	Viruses	Preplasmiviricota	Polintoviricetes	Orthopolintovirales	Adintoviridae		Bos-associated insect adintovirus	gen	PRJNA171749	blastx	2597806	Genomic
14341	1198	29.4663	NODE_14341_length_1198_cov_29.466317	QBP37037.1	41.176	68	40	0	509	712	78	145	2.84e-05	58.9	QBP37037	1596077649	putative envelope protein [Lampyris noctiluca errantivirus 1]	2552986	QBP37037	Viruses	Artverviricota	Revtraviricetes	Ortervirales	Metaviridae	Errantivirus	Lampyris noctiluca errantivirus 1	gen	PRJNA580490	blastx	2552986	Genomic
14366	915	23.9465	NODE_14366_length_915_cov_23.946512	YP_009507247.1	37.363	182	112	2	907	365	12	192	2.38e-35	142	YP_009507247	1464308872	ORF A [Trichoplusia ni TED virus]	2083181	YP_009507247	Viruses	Artverviricota	Revtraviricetes	Ortervirales	Metaviridae	Errantivirus	Trichoplusia ni TED virus	gen	PRJNA580490	blastx	2083181	Genomic
1438	2539	82.9247	NODE_1438_length_2539_cov_82.924718	QPL15340.1	53.083	746	348	2	2481	247	4	748	0	791	QPL15340	1939446454	polymerase PB1 [Raphidiopteran orthomyxo-related virus OKIAV180]	2792563	QPL15340.1	Viruses	Negarnaviricota	Insthoviricetes	Articulavirales	Orthomyxoviridae		Raphidiopteran orthomyxo-related virus OKIAV180	blastn	PRJNA553565	blastx	2792563	Transcriptomic
144044	1191	825.822	NODE_144044_length_1191_cov_825.822183	CBZ06032.1	68.696	115	36	0	522	866	1	115	1.66e-48	174	CBZ06032	326937619	Maverick capsid-like p31.10 [Cotesia congregata bracovirus]	39640	CBZ06032	Viruses				Polydnaviriformidae	Bracoviriform	Bracoviriform congregatae	gen	PRJNA171749	blastx	39640	Genomic
1440	2221	23.9848	NODE_1440_length_2221_cov_23.984765	QBP37037.1	24.59	305	215	4	1875	961	2	291	1.78e-13	86.3	QBP37037	1596077649	putative envelope protein [Lampyris noctiluca errantivirus 1]	2552986	QBP37037	Viruses	Artverviricota	Revtraviricetes	Ortervirales	Metaviridae	Errantivirus	Lampyris noctiluca errantivirus 1	gen	PRJNA580490	blastx	2552986	Genomic
14497	640	25.265	NODE_14497_length_640_cov_25.264957	DAC81331.1	28.788	198	134	3	581	3	12	207	4.57e-18	93.6	DAC81331	1821957722	TPA_asm: PolB [Megastigmus wasp adintovirus]	2609859	DAC81331	Viruses	Preplasmiviricota	Polintoviricetes	Orthopolintovirales	Adintoviridae		Megastigmus wasp adintovirus	gen	PRJNA580490	blastx	2609859	Genomic
144	4412	20.8481	NODE_144_length_4412_cov_20.848061	QMU95558.1	23.598	428	260	13	2987	1731	304	673	1.53e-06	66.6	QMU95558	1886016928	putative polyprotein [Bactrocera dorsalis picorna-like virus]	2760895	QMU95558	Viruses	Pisuviricota	Pisoniviricetes	Picornavirales	Picornaviridae		Bactrocera dorsalis picorna-like virus	trx	PRJNA369863+PRJNA508767	blastx	2760895	Genomic
14502	1174	24.1886	NODE_14502_length_1174_cov_24.188561	AKN04815.1	29.825	171	105	4	736	227	82	238	1.24e-07	64.7	AKN04815	844287535	gag protein, partial [Human immunodeficiency virus 1]	11676	AKN04815	Viruses	Artverviricota	Revtraviricetes	Ortervirales	Retroviridae	Lentivirus	Human immunodeficiency virus 1	gen	PRJNA580490	blastx	11676	Genomic
14509	1279	25.085	NODE_14509_length_1279_cov_25.084967	YP_009305131.1	27.062	388	251	13	1182	55	197	564	4.6e-26	122	YP_009305131	1072290974	glycoprotein precursor [Wuhan mosquito virus 1]	1608126	YP_009305131	Viruses	Negarnaviricota	Ellioviricetes	Bunyavirales	Phasmaviridae	Orthophasmavirus	Wuhan mosquito orthophasmavirus 1	gen	PRJNA580490	blastx	1608126	Genomic
1450	1697	22.0792	NODE_1450_length_1697_cov_22.079172	QBP37037.1	41.026	117	66	2	1113	766	1	115	3.63e-25	75.1	QBP37037	1596077649	putative envelope protein [Lampyris noctiluca errantivirus 1]	2552986	QBP37037	Viruses	Artverviricota	Revtraviricetes	Ortervirales	Metaviridae	Errantivirus	Lampyris noctiluca errantivirus 1	gen	PRJNA580490	blastx	2552986	Genomic
145119	518	132.51	NODE_145119_length_518_cov_132.509719	QBP37036.1	40.116	172	98	3	512	6	798	967	7.01e-24	108	QBP37036	1596077648	putative RdRP [Lampyris noctiluca errantivirus 1]	2552986	QBP37036	Viruses	Artverviricota	Revtraviricetes	Ortervirales	Metaviridae	Errantivirus	Lampyris noctiluca errantivirus 1	gen	PRJNA580490	blastx	2552986	Genomic
14516	1135	144.311	NODE_14516_length_1135_cov_144.311111	DAC80278.1	44.643	112	62	0	792	1127	218	329	7.32e-43	114	DAC80278	1750927710	TPA_asm: PolB [Bos-associated insect adintovirus]	2597806	DAC80278	Viruses	Preplasmiviricota	Polintoviricetes	Orthopolintovirales	Adintoviridae		Bos-associated insect adintovirus	gen	PRJNA580490	blastx	2597806	Genomic
14517	1135	93.2787	NODE_14517_length_1135_cov_93.278704	QBP37036.1	37.313	268	159	6	860	72	714	977	5.26e-41	166	QBP37036	1596077648	putative RdRP [Lampyris noctiluca errantivirus 1]	2552986	QBP37036	Viruses	Artverviricota	Revtraviricetes	Ortervirales	Metaviridae	Errantivirus	Lampyris noctiluca errantivirus 1	gen	PRJNA580490	blastx	2552986	Genomic
1454	2226	42.0129	NODE_1454_length_2226_cov_42.012897	YP_009507248.1	41.538	715	383	7	2213	81	331	1014	6.99e-180	553	YP_009507248	1464308873	ORF B [Trichoplusia ni TED virus]	2083181	YP_009507248	Viruses	Artverviricota	Revtraviricetes	Ortervirales	Metaviridae	Errantivirus	Trichoplusia ni TED virus	gen	PRJNA580490	blastx	2083181	Genomic
1456	1978	32.6693	NODE_1456_length_1978_cov_32.669267	YP_009507248.1	42.901	655	339	7	1957	5	334	957	1.08e-172	531	YP_009507248	1464308873	ORF B [Trichoplusia ni TED virus]	2083181	YP_009507248	Viruses	Artverviricota	Revtraviricetes	Ortervirales	Metaviridae	Errantivirus	Trichoplusia ni TED virus	gen	PRJNA580490	blastx	2083181	Genomic
14573	1167	28.0737	NODE_14573_length_1167_cov_28.073741	DAC81262.1	39.851	404	221	8	1167	1	173	569	1.59e-83	288	DAC81262	1821957648	TPA_asm: PolB [Bos-associated insect adintovirus 2]	2609867	DAC81262	Viruses	Preplasmiviricota	Polintoviricetes	Orthopolintovirales	Adintoviridae		Bos-associated insect adintovirus 2	gen	PRJNA580490	blastx	2609867	Genomic
1461	1952	26.9431	NODE_1461_length_1952_cov_26.943068	YP_009507248.1	33.028	545	330	7	1950	328	501	1014	1.96e-85	300	YP_009507248	1464308873	ORF B [Trichoplusia ni TED virus]	2083181	YP_009507248	Viruses	Artverviricota	Revtraviricetes	Ortervirales	Metaviridae	Errantivirus	Trichoplusia ni TED virus	gen	PRJNA580490	blastx	2083181	Genomic
14637	1183	33.898	NODE_14637_length_1183_cov_33.898050	YP_009507248.1	39.344	183	88	1	549	1	1	160	2.42e-30	135	YP_009507248	1464308873	ORF B [Trichoplusia ni TED virus]	2083181	YP_009507248	Viruses	Artverviricota	Revtraviricetes	Ortervirales	Metaviridae	Errantivirus	Trichoplusia ni TED virus	gen	PRJNA580490	blastx	2083181	Genomic
1465	1797	63.9036	NODE_1465_length_1797_cov_63.903559	QBP37037.1	29.63	243	154	4	1751	1023	52	277	2.69e-15	91.3	QBP37037	1596077649	putative envelope protein [Lampyris noctiluca errantivirus 1]	2552986	QBP37037	Viruses	Artverviricota	Revtraviricetes	Ortervirales	Metaviridae	Errantivirus	Lampyris noctiluca errantivirus 1	gen	PRJNA580490	blastx	2552986	Genomic
147094	511	22.932	NODE_147094_length_511_cov_22.932018	YP_009665762.1	40.237	169	100	1	510	7	115	283	1.71e-36	144	YP_009665762	1694997895	19.5g1 protein [Chelonus inanitus bracovirus]	36344	YP_009665762	Viruses				Polydnaviriformidae	Bracoviriform	Bracoviriform inaniti	gen	PRJNA580490	blastx	36344	Genomic
14738	1476	99.6988	NODE_14738_length_1476_cov_99.698804	DAC80278.1	49.123	228	115	1	789	1469	218	445	4.96e-80	239	DAC80278	1750927710	TPA_asm: PolB [Bos-associated insect adintovirus]	2597806	DAC80278	Viruses	Preplasmiviricota	Polintoviricetes	Orthopolintovirales	Adintoviridae		Bos-associated insect adintovirus	gen	PRJNA580490	blastx	2597806	Genomic
1473	1689	66.7264	NODE_1473_length_1689_cov_66.726438	ACU31661.1	25	188	109	6	753	244	299	472	0.000587	55.5	ACU31661	255739447	gag protein [Human immunodeficiency virus 1]	11676	ACU31661	Viruses	Artverviricota	Revtraviricetes	Ortervirales	Retroviridae	Lentivirus	Human immunodeficiency virus 1	gen	PRJNA580490	blastx	11676	Genomic
14765	1186	50.9611	NODE_14765_length_1186_cov_50.961096	YP_009507248.1	41.969	193	89	1	605	1183	1	170	1.48e-36	153	YP_009507248	1464308873	ORF B [Trichoplusia ni TED virus]	2083181	YP_009507248	Viruses	Artverviricota	Revtraviricetes	Ortervirales	Metaviridae	Errantivirus	Trichoplusia ni TED virus	gen	PRJNA580490	blastx	2083181	Genomic
14769	1188	195.575	NODE_14769_length_1188_cov_195.575463	DAC81324.1	51.22	41	20	0	377	499	139	179	7.86e-05	47.4	DAC81324	1821957714	TPA_asm: FtsK [Mayetiola barley midge adintovirus]	2609858	DAC81324	Viruses	Preplasmiviricota	Polintoviricetes	Orthopolintovirales	Adintoviridae	Alphadintovirus	Alphadintovirus mayetiola	gen	PRJNA580490	blastx	2609858	Genomic
14783	1271	42.8067	NODE_14783_length_1271_cov_42.806743	AGE50265.1	30.464	151	94	5	446	24	161	310	1.1e-11	78.6	AGE50265	448926689	hypothetical protein ATCVCanal1_652R [Acanthocystis turfacea Chlorella virus Canal-1]	1278270	AGE50265	Viruses	Nucleocytoviricota	Megaviricetes	Algavirales	Phycodnaviridae	Chlorovirus	Acanthocystis turfacea Chlorella virus Canal-1	gen	PRJNA580490	blastx	1278270	Genomic
14789	971	23.2478	NODE_14789_length_971_cov_23.247817	QBP37037.1	26.19	210	147	2	635	6	2	203	1.5e-06	62	QBP37037	1596077649	putative envelope protein [Lampyris noctiluca errantivirus 1]	2552986	QBP37037	Viruses	Artverviricota	Revtraviricetes	Ortervirales	Metaviridae	Errantivirus	Lampyris noctiluca errantivirus 1	gen	PRJNA580490	blastx	2552986	Genomic
14834	913	22.88	NODE_14834_length_913_cov_22.879953	YP_009507248.1	28.431	102	67	1	308	3	2	97	8.61e-07	62.8	YP_009507248	1464308873	ORF B [Trichoplusia ni TED virus]	2083181	YP_009507248	Viruses	Artverviricota	Revtraviricetes	Ortervirales	Metaviridae	Errantivirus	Trichoplusia ni TED virus	gen	PRJNA580490	blastx	2083181	Genomic
148501	506	28.8581	NODE_148501_length_506_cov_28.858093	DAC81292.1	36.364	77	47	1	18	242	420	496	1.11e-08	64.7	DAC81292	1821957680	TPA_asm: collagenase [Ladona dragonfly adintovirus]	2609856	DAC81292	Viruses	Preplasmiviricota	Polintoviricetes	Orthopolintovirales	Adintoviridae		Ladona dragonfly adintovirus	gen	PRJNA580490	blastx	2609856	Genomic
14859	1039	22.4695	NODE_14859_length_1039_cov_22.469512	QBP37037.1	36.765	272	161	4	1039	230	15	277	4.15e-33	139	QBP37037	1596077649	putative envelope protein [Lampyris noctiluca errantivirus 1]	2552986	QBP37037	Viruses	Artverviricota	Revtraviricetes	Ortervirales	Metaviridae	Errantivirus	Lampyris noctiluca errantivirus 1	gen	PRJNA580490	blastx	2552986	Genomic
14899	990	23.0107	NODE_14899_length_990_cov_23.010695	YP_009507247.1	39.056	233	133	4	298	984	5	232	2.31e-39	154	YP_009507247	1464308872	ORF A [Trichoplusia ni TED virus]	2083181	YP_009507247	Viruses	Artverviricota	Revtraviricetes	Ortervirales	Metaviridae	Errantivirus	Trichoplusia ni TED virus	gen	PRJNA580490	blastx	2083181	Genomic
148	3522	158.718	NODE_148_length_3522_cov_158.717623	DAC80279.1	52.788	269	122	2	1	807	39	302	9.17e-86	291	DAC80279	1750927711	TPA_asm: integrase [Bos-associated insect adintovirus]	2597806	DAC80279	Viruses	Preplasmiviricota	Polintoviricetes	Orthopolintovirales	Adintoviridae		Bos-associated insect adintovirus	gen	PRJNA580490	blastx	2597806	Genomic
14904	1038	42.9563	NODE_14904_length_1038_cov_42.956256	YP_009507247.1	35	120	76	2	361	5	12	130	3.08e-14	85.1	YP_009507247	1464308872	ORF A [Trichoplusia ni TED virus]	2083181	YP_009507247	Viruses	Artverviricota	Revtraviricetes	Ortervirales	Metaviridae	Errantivirus	Trichoplusia ni TED virus	gen	PRJNA580490	blastx	2083181	Genomic
1490	1830	60.2389	NODE_1490_length_1830_cov_60.238873	AXU41595.1	22.654	309	207	12	1430	570	184	482	2.35e-10	65.9	AXU41595	1472011387	F protein [Mythimna unipuncta nucleopolyhedrovirus]	447897	AXU41595	Viruses		Naldaviricetes	Lefavirales	Baculoviridae	Alphabaculovirus	Mythimna unipuncta nucleopolyhedrovirus	gen	PRJNA580490	blastx	447897	Genomic
14910	723	81.6422	NODE_14910_length_723_cov_81.642216	DAC80281.1	25.738	237	147	8	695	54	28	258	6.24e-07	61.2	DAC80281	1750927713	TPA_asm: adintoc3 [Bos-associated insect adintovirus]	2597806	DAC80281	Viruses	Preplasmiviricota	Polintoviricetes	Orthopolintovirales	Adintoviridae		Bos-associated insect adintovirus	gen	PRJNA580490	blastx	2597806	Genomic
14958	1037	28.224	NODE_14958_length_1037_cov_28.224033	YP_009507248.1	41.892	148	86	0	450	7	837	984	2.29e-64	140	YP_009507248	1464308873	ORF B [Trichoplusia ni TED virus]	2083181	YP_009507248	Viruses	Artverviricota	Revtraviricetes	Ortervirales	Metaviridae	Errantivirus	Trichoplusia ni TED virus	gen	PRJNA580490	blastx	2083181	Genomic
14971	875	26.7915	NODE_14971_length_875_cov_26.791463	YP_009507248.1	32.086	187	125	2	865	308	844	1029	8.25e-24	113	YP_009507248	1464308873	ORF B [Trichoplusia ni TED virus]	2083181	YP_009507248	Viruses	Artverviricota	Revtraviricetes	Ortervirales	Metaviridae	Errantivirus	Trichoplusia ni TED virus	gen	PRJNA580490	blastx	2083181	Genomic
1497	2179	30.6375	NODE_1497_length_2179_cov_30.637476	DAC81331.1	26.984	126	89	2	1721	2095	12	135	2.64e-05	60.8	DAC81331	1821957722	TPA_asm: PolB [Megastigmus wasp adintovirus]	2609859	DAC81331	Viruses	Preplasmiviricota	Polintoviricetes	Orthopolintovirales	Adintoviridae		Megastigmus wasp adintovirus	gen	PRJNA580490	blastx	2609859	Genomic
14	10416	245.789	NODE_14_length_10416_cov_245.788727	YP_009552461.1	31.358	1046	637	25	5035	7992	1877	2901	2.23e-134	488	YP_009552461	1571838485	replicase protein [Nephila clavipes virus 4]	2108201	YP_009552461.1	Viruses	Kitrinoviricota	Alsuviricetes	Martellivirales	Virgaviridae		Nephila clavipes virus 4	blastn	PRJNA553565	blastx	2108201	Transcriptomic
14	10446	65.8553	NODE_14_length_10446_cov_65.855259	YP_009552461.1	31.328	1047	636	25	5358	2401	1877	2901	1.79e-136	495	YP_009552461	1571838485	replicase protein [Nephila clavipes virus 4]	2108201	YP_009552461	Viruses	Kitrinoviricota	Alsuviricetes	Martellivirales	Virgaviridae		Nephila clavipes virus 4	trx	PRJNA553565	blastx	2108201	Transcriptomic
14	10477	31.5132	NODE_14_length_10477_cov_31.513241	YP_009552461.1	31.328	1047	636	25	5089	8046	1877	2901	1.81e-136	495	YP_009552461	1571838485	replicase protein [Nephila clavipes virus 4]	2108201	YP_009552461	Viruses	Kitrinoviricota	Alsuviricetes	Martellivirales	Virgaviridae		Nephila clavipes virus 4	trx	PRJNA553565	blastx	2108201	Transcriptomic
14	10524	38.0333	NODE_14_length_10524_cov_38.033337	YP_009552461.1	31.328	1047	636	25	5090	8047	1877	2901	1.83e-136	495	YP_009552461	1571838485	replicase protein [Nephila clavipes virus 4]	2108201	YP_009552461	Viruses	Kitrinoviricota	Alsuviricetes	Martellivirales	Virgaviridae		Nephila clavipes virus 4	trx	PRJNA553565	blastx	2108201	Transcriptomic
14	4830	31.5931	NODE_14_length_4830_cov_31.593089	APC60260.1	99.612	774	3	0	1	2322	1202	1975	0	1570	APC60260	1102595528	RNA-dependent RNA polymerase [Potato virus S]	12169	APC60260.1	Viruses	Kitrinoviricota	Alsuviricetes	Tymovirales	Betaflexiviridae	Carlavirus	Potato virus S	blastn	PRJNA646009	blastx	12169	Transcriptomic
14	512	182.238	NODE_14_length_512_cov_182.237996	QMU95569.1	43.558	163	92	0	1	489	124	286	3.72e-38	149	QMU95569	1886017008	RNA-dependent RNA polymerase [Bactrocera dorsalis borna-like virus]	2760893	QMU95569	Viruses	Negarnaviricota	Monjiviricetes	Mononegavirales	Bornaviridae		Bactrocera dorsalis borna-like virus	trx	PRJNA438159	blastx	2760893	Transcriptomic
15054	1167	58.6888	NODE_15054_length_1167_cov_58.688849	YP_009507249.1	25.982	331	224	6	1155	217	4	331	5.75e-16	90.9	YP_009507249	1464308874	ORF C [Trichoplusia ni TED virus]	2083181	YP_009507249	Viruses	Artverviricota	Revtraviricetes	Ortervirales	Metaviridae	Errantivirus	Trichoplusia ni TED virus	gen	PRJNA580490	blastx	2083181	Genomic
15055	902	29.1499	NODE_15055_length_902_cov_29.149941	YP_009507248.1	50.35	286	131	2	37	894	5	279	1.4e-88	296	YP_009507248	1464308873	ORF B [Trichoplusia ni TED virus]	2083181	YP_009507248	Viruses	Artverviricota	Revtraviricetes	Ortervirales	Metaviridae	Errantivirus	Trichoplusia ni TED virus	gen	PRJNA580490	blastx	2083181	Genomic
15100	1285	29.1057	NODE_15100_length_1285_cov_29.105691	YP_009507247.1	41.885	191	108	2	312	881	5	193	2.43e-38	154	YP_009507247	1464308872	ORF A [Trichoplusia ni TED virus]	2083181	YP_009507247	Viruses	Artverviricota	Revtraviricetes	Ortervirales	Metaviridae	Errantivirus	Trichoplusia ni TED virus	gen	PRJNA580490	blastx	2083181	Genomic
15122	1278	23.5478	NODE_15122_length_1278_cov_23.547833	AXU41595.1	25.214	234	156	7	683	24	155	383	4.29e-14	86.7	AXU41595	1472011387	F protein [Mythimna unipuncta nucleopolyhedrovirus]	447897	AXU41595	Viruses		Naldaviricetes	Lefavirales	Baculoviridae	Alphabaculovirus	Mythimna unipuncta nucleopolyhedrovirus	gen	PRJNA580490	blastx	447897	Genomic
15146	985	21.2849	NODE_15146_length_985_cov_21.284946	DAC81292.1	26.238	202	131	6	946	386	298	496	9.54e-14	84	DAC81292	1821957680	TPA_asm: collagenase [Ladona dragonfly adintovirus]	2609856	DAC81292	Viruses	Preplasmiviricota	Polintoviricetes	Orthopolintovirales	Adintoviridae		Ladona dragonfly adintovirus	gen	PRJNA580490	blastx	2609856	Genomic
15198	1120	29.0901	NODE_15198_length_1120_cov_29.090141	YP_009507248.1	43.216	199	113	0	612	16	786	984	4.42e-73	187	YP_009507248	1464308873	ORF B [Trichoplusia ni TED virus]	2083181	YP_009507248	Viruses	Artverviricota	Revtraviricetes	Ortervirales	Metaviridae	Errantivirus	Trichoplusia ni TED virus	gen	PRJNA580490	blastx	2083181	Genomic
15246	1170	32.3543	NODE_15246_length_1170_cov_32.354260	YP_009507248.1	68.848	382	111	3	1170	25	221	594	0	571	YP_009507248	1464308873	ORF B [Trichoplusia ni TED virus]	2083181	YP_009507248	Viruses	Artverviricota	Revtraviricetes	Ortervirales	Metaviridae	Errantivirus	Trichoplusia ni TED virus	gen	PRJNA580490	blastx	2083181	Genomic
15272	1330	108.884	NODE_15272_length_1330_cov_108.883922	DAC80278.1	48.619	181	92	1	791	1330	218	398	5.85e-66	192	DAC80278	1750927710	TPA_asm: PolB [Bos-associated insect adintovirus]	2597806	DAC80278	Viruses	Preplasmiviricota	Polintoviricetes	Orthopolintovirales	Adintoviridae		Bos-associated insect adintovirus	gen	PRJNA580490	blastx	2597806	Genomic
15291	1280	38.4049	NODE_15291_length_1280_cov_38.404898	YP_009507248.1	45.333	225	100	1	605	1279	1	202	1.34e-51	198	YP_009507248	1464308873	ORF B [Trichoplusia ni TED virus]	2083181	YP_009507248	Viruses	Artverviricota	Revtraviricetes	Ortervirales	Metaviridae	Errantivirus	Trichoplusia ni TED virus	gen	PRJNA580490	blastx	2083181	Genomic
15348	1127	23.681	NODE_15348_length_1127_cov_23.680970	YP_009666257.1	32.312	359	240	1	1103	36	272	630	4.42e-64	226	YP_009666257	1694998769	glycoprotein [Wuchang Cockroach Virus 3]	1608099	YP_009666257	Viruses	Negarnaviricota	Monjiviricetes	Jingchuvirales	Chuviridae	Mivirus	Cockroach mivirus	gen	PRJNA580490	blastx	1608099	Genomic
15372	1154	28.1529	NODE_15372_length_1154_cov_28.152866	YP_009507247.1	32.824	131	81	3	464	78	5	130	1.45e-07	65.5	YP_009507247	1464308872	ORF A [Trichoplusia ni TED virus]	2083181	YP_009507247	Viruses	Artverviricota	Revtraviricetes	Ortervirales	Metaviridae	Errantivirus	Trichoplusia ni TED virus	gen	PRJNA580490	blastx	2083181	Genomic
15379	1003	29.8143	NODE_15379_length_1003_cov_29.814346	YP_009507247.1	39.013	223	130	3	1002	337	16	233	8.46e-39	152	YP_009507247	1464308872	ORF A [Trichoplusia ni TED virus]	2083181	YP_009507247	Viruses	Artverviricota	Revtraviricetes	Ortervirales	Metaviridae	Errantivirus	Trichoplusia ni TED virus	gen	PRJNA580490	blastx	2083181	Genomic
15390	1288	29.7445	NODE_15390_length_1288_cov_29.744526	DAC81454.1	60.714	56	21	1	601	765	201	256	3.28e-22	73.2	DAC81454	1821957974	TPA_asm: integrase [Spodoptera moth adintovirus 2]	2609854	DAC81454	Viruses	Preplasmiviricota	Polintoviricetes	Orthopolintovirales	Adintoviridae		Spodoptera moth adintovirus 2	gen	PRJNA580490	blastx	2609854	Genomic
15421	1174	21.6604	NODE_15421_length_1174_cov_21.660411	DAC80278.1	38.813	219	119	2	634	2	116	327	3.7e-38	158	DAC80278	1750927710	TPA_asm: PolB [Bos-associated insect adintovirus]	2597806	DAC80278	Viruses	Preplasmiviricota	Polintoviricetes	Orthopolintovirales	Adintoviridae		Bos-associated insect adintovirus	gen	PRJNA580490	blastx	2597806	Genomic
15432	969	21.8435	NODE_15432_length_969_cov_21.843545	YP_009507248.1	41.509	318	186	0	963	10	667	984	5.49e-80	274	YP_009507248	1464308873	ORF B [Trichoplusia ni TED virus]	2083181	YP_009507248	Viruses	Artverviricota	Revtraviricetes	Ortervirales	Metaviridae	Errantivirus	Trichoplusia ni TED virus	gen	PRJNA580490	blastx	2083181	Genomic
15443	1073	20.7976	NODE_15443_length_1073_cov_20.797642	AUW34383.1	34.93	355	229	2	1061	3	276	630	6.79e-75	254	AUW34383	1336812364	G [Blacklegged tick chuvirus-2]	2079604	AUW34383	Viruses	Negarnaviricota	Monjiviricetes	Jingchuvirales	Chuviridae	Nigecruvirus	Nigecruvirus ixodes	gen	PRJNA369863+PRJNA508767	blastx	2079604	Genomic
15478	1157	40.7586	NODE_15478_length_1157_cov_40.758621	DAC81406.1	28.895	353	228	10	1008	4	48	395	1.09e-28	129	DAC81406	1821957804	TPA_asm: PolB-N [Rhodactis coral adintovirus]	2609865	DAC81406	Viruses	Preplasmiviricota	Polintoviricetes	Orthopolintovirales	Adintoviridae		Rhodactis coral adintovirus	gen	PRJNA580490	blastx	2609865	Genomic
15489	889	22.5959	NODE_15489_length_889_cov_22.595923	DAC81406.1	30.978	184	113	5	822	310	250	432	1.78e-18	97.4	DAC81406	1821957804	TPA_asm: PolB-N [Rhodactis coral adintovirus]	2609865	DAC81406	Viruses	Preplasmiviricota	Polintoviricetes	Orthopolintovirales	Adintoviridae		Rhodactis coral adintovirus	gen	PRJNA580490	blastx	2609865	Genomic
15538	1123	26.9654	NODE_15538_length_1123_cov_26.965356	YP_009507247.1	34.194	155	96	3	1117	668	39	192	5.25e-20	102	YP_009507247	1464308872	ORF A [Trichoplusia ni TED virus]	2083181	YP_009507247	Viruses	Artverviricota	Revtraviricetes	Ortervirales	Metaviridae	Errantivirus	Trichoplusia ni TED virus	gen	PRJNA580490	blastx	2083181	Genomic
15541	1045	32.4899	NODE_15541_length_1045_cov_32.489899	DAC81331.1	47.011	368	166	8	1039	2	414	774	1.4e-102	338	DAC81331	1821957722	TPA_asm: PolB [Megastigmus wasp adintovirus]	2609859	DAC81331	Viruses	Preplasmiviricota	Polintoviricetes	Orthopolintovirales	Adintoviridae		Megastigmus wasp adintovirus	gen	PRJNA580490	blastx	2609859	Genomic
1556	2176	39.5163	NODE_1556_length_2176_cov_39.516266	DAC81331.1	55.589	671	287	7	12	2003	587	1253	0	762	DAC81331	1821957722	TPA_asm: PolB [Megastigmus wasp adintovirus]	2609859	DAC81331	Viruses	Preplasmiviricota	Polintoviricetes	Orthopolintovirales	Adintoviridae		Megastigmus wasp adintovirus	gen	PRJNA580490	blastx	2609859	Genomic
15591	1128	25.7866	NODE_15591_length_1128_cov_25.786580	DAC81331.1	37.589	141	60	2	210	632	1121	1233	2.02e-28	89	DAC81331	1821957722	TPA_asm: PolB [Megastigmus wasp adintovirus]	2609859	DAC81331	Viruses	Preplasmiviricota	Polintoviricetes	Orthopolintovirales	Adintoviridae		Megastigmus wasp adintovirus	trx	PRJNA353242	blastx	2609859	Transcriptomic
15661	1247	84.5973	NODE_15661_length_1247_cov_84.597315	YP_009507248.1	62.727	220	77	4	662	3	51	265	7.07e-66	238	YP_009507248	1464308873	ORF B [Trichoplusia ni TED virus]	2083181	YP_009507248	Viruses	Artverviricota	Revtraviricetes	Ortervirales	Metaviridae	Errantivirus	Trichoplusia ni TED virus	gen	PRJNA580490	blastx	2083181	Genomic
1566	1670	31.3659	NODE_1566_length_1670_cov_31.365944	YP_009507248.1	67.664	535	158	5	1598	12	85	610	0	781	YP_009507248	1464308873	ORF B [Trichoplusia ni TED virus]	2083181	YP_009507248	Viruses	Artverviricota	Revtraviricetes	Ortervirales	Metaviridae	Errantivirus	Trichoplusia ni TED virus	gen	PRJNA580490	blastx	2083181	Genomic
1567	2407	35.3418	NODE_1567_length_2407_cov_35.341837	DAC81331.1	36.842	456	259	11	1072	2406	12	449	2e-76	281	DAC81331	1821957722	TPA_asm: PolB [Megastigmus wasp adintovirus]	2609859	DAC81331	Viruses	Preplasmiviricota	Polintoviricetes	Orthopolintovirales	Adintoviridae		Megastigmus wasp adintovirus	gen	PRJNA580490	blastx	2609859	Genomic
1568	2153	31.3232	NODE_1568_length_2153_cov_31.323165	YP_009507248.1	66.068	557	169	5	453	2120	85	622	0	791	YP_009507248	1464308873	ORF B [Trichoplusia ni TED virus]	2083181	YP_009507248	Viruses	Artverviricota	Revtraviricetes	Ortervirales	Metaviridae	Errantivirus	Trichoplusia ni TED virus	gen	PRJNA580490	blastx	2083181	Genomic
15697	1042	22.5218	NODE_15697_length_1042_cov_22.521783	NP_048263.1	44.068	118	57	4	308	649	1	113	7.14e-15	81.3	NP_048263	9631384	ORF MSV192 hypothetical protein [Melanoplus sanguinipes entomopoxvirus]	83191	NP_048263	Viruses	Nucleocytoviricota	Pokkesviricetes	Chitovirales	Poxviridae	Deltaentomopoxvirus	Melanoplus sanguinipes entomopoxvirus	gen	PRJNA580490	blastx	83191	Genomic
156	3772	35.8141	NODE_156_length_3772_cov_35.814097	YP_009507248.1	61.77	599	215	4	1952	3748	10	594	0	791	YP_009507248	1464308873	ORF B [Trichoplusia ni TED virus]	2083181	YP_009507248	Viruses	Artverviricota	Revtraviricetes	Ortervirales	Metaviridae	Errantivirus	Trichoplusia ni TED virus	gen	PRJNA580490	blastx	2083181	Genomic
15702	1003	27.9789	NODE_15702_length_1003_cov_27.978903	YP_009507248.1	28.462	130	70	1	606	995	1	107	1.35e-05	59.7	YP_009507248	1464308873	ORF B [Trichoplusia ni TED virus]	2083181	YP_009507248	Viruses	Artverviricota	Revtraviricetes	Ortervirales	Metaviridae	Errantivirus	Trichoplusia ni TED virus	gen	PRJNA580490	blastx	2083181	Genomic
157117	1093	140.214	NODE_157117_length_1093_cov_140.213873	YP_009665762.1	28.732	355	236	7	1057	8	37	379	8.77e-36	150	YP_009665762	1694997895	19.5g1 protein [Chelonus inanitus bracovirus]	36344	YP_009665762	Viruses				Polydnaviriformidae	Bracoviriform	Bracoviriform inaniti	gen	PRJNA171749	blastx	36344	Genomic
1573	1751	51.885	NODE_1573_length_1751_cov_51.885024	QBP37036.1	37.313	268	159	6	1394	606	714	977	3.05e-39	166	QBP37036	1596077648	putative RdRP [Lampyris noctiluca errantivirus 1]	2552986	QBP37036	Viruses	Artverviricota	Revtraviricetes	Ortervirales	Metaviridae	Errantivirus	Lampyris noctiluca errantivirus 1	gen	PRJNA580490	blastx	2552986	Genomic
15741	1715	42.2524	NODE_15741_length_1715_cov_42.252410	DAC80278.1	36.808	307	176	4	556	1449	60	357	1.9e-54	211	DAC80278	1750927710	TPA_asm: PolB [Bos-associated insect adintovirus]	2597806	DAC80278	Viruses	Preplasmiviricota	Polintoviricetes	Orthopolintovirales	Adintoviridae		Bos-associated insect adintovirus	gen	PRJNA580490	blastx	2597806	Genomic
157536	1090	48.8831	NODE_157536_length_1090_cov_48.883092	YP_009337905.1	32.515	326	205	6	146	1090	23	344	1.13e-52	195	YP_009337905	1132372192	putative glycoprotein [Hubei chuvirus-like virus 1]	1922857	YP_009337905	Viruses	Negarnaviricota	Monjiviricetes	Jingchuvirales	Chuviridae	Mivirus	Hubei mivirus	gen	PRJNA171749	blastx	1922857	Genomic
15772	1442	77.6301	NODE_15772_length_1442_cov_77.630137	QBP37037.1	30.332	211	136	3	1232	600	78	277	2.47e-15	90.9	QBP37037	1596077649	putative envelope protein [Lampyris noctiluca errantivirus 1]	2552986	QBP37037	Viruses	Artverviricota	Revtraviricetes	Ortervirales	Metaviridae	Errantivirus	Lampyris noctiluca errantivirus 1	gen	PRJNA580490	blastx	2552986	Genomic
15810	905	43.8459	NODE_15810_length_905_cov_43.845882	YP_009507248.1	38.914	221	135	0	243	905	601	821	6.6e-41	162	YP_009507248	1464308873	ORF B [Trichoplusia ni TED virus]	2083181	YP_009507248	Viruses	Artverviricota	Revtraviricetes	Ortervirales	Metaviridae	Errantivirus	Trichoplusia ni TED virus	gen	PRJNA580490	blastx	2083181	Genomic
1585	2173	50.2734	NODE_1585_length_2173_cov_50.273371	DAC81331.1	55.44	671	288	7	5	1996	587	1253	0	763	DAC81331	1821957722	TPA_asm: PolB [Megastigmus wasp adintovirus]	2609859	DAC81331	Viruses	Preplasmiviricota	Polintoviricetes	Orthopolintovirales	Adintoviridae		Megastigmus wasp adintovirus	gen	PRJNA580490	blastx	2609859	Genomic
15866	1276	59.1417	NODE_15866_length_1276_cov_59.141687	YP_009507248.1	44.843	223	100	1	671	3	1	200	5.72e-51	196	YP_009507248	1464308873	ORF B [Trichoplusia ni TED virus]	2083181	YP_009507248	Viruses	Artverviricota	Revtraviricetes	Ortervirales	Metaviridae	Errantivirus	Trichoplusia ni TED virus	gen	PRJNA580490	blastx	2083181	Genomic
1587	2092	24.8483	NODE_1587_length_2092_cov_24.848306	YP_009507248.1	39.785	279	165	2	2072	1245	753	1031	7.22e-62	235	YP_009507248	1464308873	ORF B [Trichoplusia ni TED virus]	2083181	YP_009507248	Viruses	Artverviricota	Revtraviricetes	Ortervirales	Metaviridae	Errantivirus	Trichoplusia ni TED virus	gen	PRJNA580490	blastx	2083181	Genomic
15918	1275	26.1205	NODE_15918_length_1275_cov_26.120492	NP_068245.1	21.033	271	172	9	778	26	110	358	0.000708	54.7	NP_068245	11068029	PxORF26 peptide [Plutella xylostella granulovirus]	98383	NP_068245	Viruses		Naldaviricetes	Lefavirales	Baculoviridae	Betabaculovirus	Plutella xylostella granulovirus	gen	PRJNA580490	blastx	98383	Genomic
15924	1105	62.1124	NODE_15924_length_1105_cov_62.112381	YP_009507247.1	38.272	162	98	2	615	1097	12	172	3.95e-29	127	YP_009507247	1464308872	ORF A [Trichoplusia ni TED virus]	2083181	YP_009507247	Viruses	Artverviricota	Revtraviricetes	Ortervirales	Metaviridae	Errantivirus	Trichoplusia ni TED virus	gen	PRJNA580490	blastx	2083181	Genomic
1593	2172	41.8923	NODE_1593_length_2172_cov_41.892300	DAC81331.1	54.674	353	152	4	5	1045	587	937	0	405	DAC81331	1821957722	TPA_asm: PolB [Megastigmus wasp adintovirus]	2609859	DAC81331	Viruses	Preplasmiviricota	Polintoviricetes	Orthopolintovirales	Adintoviridae		Megastigmus wasp adintovirus	gen	PRJNA580490	blastx	2609859	Genomic
15954	1159	25.3678	NODE_15954_length_1159_cov_25.367754	YP_009507247.1	39.691	194	115	2	1029	451	12	204	6.89e-43	165	YP_009507247	1464308872	ORF A [Trichoplusia ni TED virus]	2083181	YP_009507247	Viruses	Artverviricota	Revtraviricetes	Ortervirales	Metaviridae	Errantivirus	Trichoplusia ni TED virus	gen	PRJNA580490	blastx	2083181	Genomic
15986	998	21.6416	NODE_15986_length_998_cov_21.641569	YP_003517871.1	24.883	213	138	5	24	620	298	502	5.69e-13	82	YP_003517871	292397805	gag-like protein [Lymantria xylina nucleopolyhedrovirus]	166921	YP_003517871	Viruses		Naldaviricetes	Lefavirales	Baculoviridae	Alphabaculovirus	Lymantria xylina nucleopolyhedrovirus	gen	PRJNA580490	blastx	166921	Genomic
15	10336	48.6636	NODE_15_length_10336_cov_48.663554	YP_009552461.1	31.358	1046	637	25	5352	2395	1877	2901	2.18e-134	488	YP_009552461	1571838485	replicase protein [Nephila clavipes virus 4]	2108201	YP_009552461	Viruses	Kitrinoviricota	Alsuviricetes	Martellivirales	Virgaviridae		Nephila clavipes virus 4	trx	PRJNA553565	blastx	2108201	Transcriptomic
15	10340	72.2685	NODE_15_length_10340_cov_72.268546	YP_009552461.1	31.358	1046	637	25	4987	7944	1877	2901	2.18e-134	488	YP_009552461	1571838485	replicase protein [Nephila clavipes virus 4]	2108201	YP_009552461	Viruses	Kitrinoviricota	Alsuviricetes	Martellivirales	Virgaviridae		Nephila clavipes virus 4	trx	PRJNA553565	blastx	2108201	Transcriptomic
15	10365	28.0738	NODE_15_length_10365_cov_28.073812	YP_009552461.1	31.358	1046	637	25	5381	2424	1877	2901	2.2e-134	488	YP_009552461	1571838485	replicase protein [Nephila clavipes virus 4]	2108201	YP_009552461	Viruses	Kitrinoviricota	Alsuviricetes	Martellivirales	Virgaviridae		Nephila clavipes virus 4	trx	PRJNA553565	blastx	2108201	Transcriptomic
15	10463	74.3498	NODE_15_length_10463_cov_74.349827	YP_009552461.1	31.358	1046	637	25	5416	2459	1877	2901	2.26e-134	488	YP_009552461	1571838485	replicase protein [Nephila clavipes virus 4]	2108201	YP_009552461	Viruses	Kitrinoviricota	Alsuviricetes	Martellivirales	Virgaviridae		Nephila clavipes virus 4	trx	PRJNA553565	blastx	2108201	Transcriptomic
15	8437	21.6141	NODE_15_length_8437_cov_21.614054	ACO51495.1	98.987	1975	20	0	50	5974	1	1975	0	3990	ACO51495	226359389	223K protein [Potato virus S]	12169	ACO51495.1	Viruses	Kitrinoviricota	Alsuviricetes	Tymovirales	Betaflexiviridae	Carlavirus	Potato virus S	blastn	PRJNA553565	blastx	12169	Transcriptomic
15	8749	29.722	NODE_15_length_8749_cov_29.721992	QMP82151.1	30.959	1502	985	17	6614	2154	2	1466	0	744	QMP82151	1882567270	RNA-dependent RNA polymerase [Odonatan anphe-related virus OKIAV59]	2746375	QMP82151	Viruses	Negarnaviricota	Monjiviricetes	Mononegavirales	Xinmoviridae	Ulegvirus	Ulegvirus freckenfeldense	trx	PRJNA553565	blastx	2746375	Transcriptomic
15	9071	149.975	NODE_15_length_9071_cov_149.975488	YP_002790880.2	24.431	966	636	30	4754	7474	1620	2550	1.76e-50	213	YP_002790880	939616767	putative structural polyprotein [Solenopsis invicta virus 3]	631345	YP_002790880	Viruses	Pisuviricota	Pisoniviricetes	Picornavirales	Solinviviridae	Invictavirus	Solenopsis invicta virus 3	trx	PRJNA553565	blastx	631345	Transcriptomic
16049	1199	22.2509	NODE_16049_length_1199_cov_22.250874	DAC81292.1	26.667	225	141	7	917	288	281	496	1.51e-14	87.4	DAC81292	1821957680	TPA_asm: collagenase [Ladona dragonfly adintovirus]	2609856	DAC81292	Viruses	Preplasmiviricota	Polintoviricetes	Orthopolintovirales	Adintoviridae		Ladona dragonfly adintovirus	gen	PRJNA580490	blastx	2609856	Genomic
16057	1092	335.791	NODE_16057_length_1092_cov_335.790743	YP_009552461.1	30.682	264	163	9	345	1091	1880	2138	1.33e-22	111	YP_009552461	1571838485	replicase protein [Nephila clavipes virus 4]	2108201	YP_009552461	Viruses	Kitrinoviricota	Alsuviricetes	Martellivirales	Virgaviridae		Nephila clavipes virus 4	trx	PRJNA353242	blastx	2108201	Transcriptomic
160688	1067	95.6047	NODE_160688_length_1067_cov_95.604743	YP_009507247.1	38.164	207	124	3	186	803	9	212	1.41e-38	152	YP_009507247	1464308872	ORF A [Trichoplusia ni TED virus]	2083181	YP_009507247	Viruses	Artverviricota	Revtraviricetes	Ortervirales	Metaviridae	Errantivirus	Trichoplusia ni TED virus	gen	PRJNA171749	blastx	2083181	Genomic
160824	1066	36.8586	NODE_160824_length_1066_cov_36.858556	DAC81454.1	49.02	51	26	0	2	154	259	309	8.14e-05	56.2	DAC81454	1821957974	TPA_asm: integrase [Spodoptera moth adintovirus 2]	2609854	DAC81454	Viruses	Preplasmiviricota	Polintoviricetes	Orthopolintovirales	Adintoviridae		Spodoptera moth adintovirus 2	gen	PRJNA171749	blastx	2609854	Genomic
16082	1148	30.6349	NODE_16082_length_1148_cov_30.634950	QBP37037.1	29.752	242	153	4	986	261	53	277	5.15e-16	91.7	QBP37037	1596077649	putative envelope protein [Lampyris noctiluca errantivirus 1]	2552986	QBP37037	Viruses	Artverviricota	Revtraviricetes	Ortervirales	Metaviridae	Errantivirus	Lampyris noctiluca errantivirus 1	gen	PRJNA580490	blastx	2552986	Genomic
16092	1293	40.4499	NODE_16092_length_1293_cov_40.449919	YP_009305131.1	27.062	388	251	13	112	1239	197	564	4.99e-26	122	YP_009305131	1072290974	glycoprotein precursor [Wuhan mosquito virus 1]	1608126	YP_009305131	Viruses	Negarnaviricota	Ellioviricetes	Bunyavirales	Phasmaviridae	Orthophasmavirus	Wuhan mosquito orthophasmavirus 1	gen	PRJNA580490	blastx	1608126	Genomic
1609	1661	62.972	NODE_1609_length_1661_cov_62.971980	YP_002332708.1	26.482	253	156	12	337	1032	221	464	3.59e-10	75.5	YP_002332708	215401405	F protein [Spodoptera litura nucleopolyhedrovirus II]	566270	YP_002332708	Viruses		Naldaviricetes	Lefavirales	Baculoviridae	Alphabaculovirus	Spodoptera litura nucleopolyhedrovirus II	gen	PRJNA580490	blastx	566270	Genomic
16122	925	28.8931	NODE_16122_length_925_cov_28.893103	DAC80281.1	24.675	231	135	9	202	810	28	247	0.00069	53.1	DAC80281	1750927713	TPA_asm: adintoc3 [Bos-associated insect adintovirus]	2597806	DAC80281	Viruses	Preplasmiviricota	Polintoviricetes	Orthopolintovirales	Adintoviridae		Bos-associated insect adintovirus	gen	PRJNA580490	blastx	2597806	Genomic
16124	1109	21.8416	NODE_16124_length_1109_cov_21.841556	DAC80281.1	28.655	342	187	12	1015	8	1	291	9.25e-21	103	DAC80281	1750927713	TPA_asm: adintoc3 [Bos-associated insect adintovirus]	2597806	DAC80281	Viruses	Preplasmiviricota	Polintoviricetes	Orthopolintovirales	Adintoviridae		Bos-associated insect adintovirus	gen	PRJNA580490	blastx	2597806	Genomic
16149	1086	53.775	NODE_16149_length_1086_cov_53.774976	YP_009552461.1	30.682	264	163	9	339	1085	1880	2138	6e-23	112	YP_009552461	1571838485	replicase protein [Nephila clavipes virus 4]	2108201	YP_009552461	Viruses	Kitrinoviricota	Alsuviricetes	Martellivirales	Virgaviridae		Nephila clavipes virus 4	trx	PRJNA353242	blastx	2108201	Transcriptomic
16172	836	59.662	NODE_16172_length_836_cov_59.661972	QBP37036.1	37.405	262	155	6	773	3	714	971	5.01e-40	159	QBP37036	1596077648	putative RdRP [Lampyris noctiluca errantivirus 1]	2552986	QBP37036	Viruses	Artverviricota	Revtraviricetes	Ortervirales	Metaviridae	Errantivirus	Lampyris noctiluca errantivirus 1	gen	PRJNA580490	blastx	2552986	Genomic
16216	1200	25.0996	NODE_16216_length_1200_cov_25.099563	YP_009507248.1	42.051	195	90	1	611	1195	1	172	8.42e-37	154	YP_009507248	1464308873	ORF B [Trichoplusia ni TED virus]	2083181	YP_009507248	Viruses	Artverviricota	Revtraviricetes	Ortervirales	Metaviridae	Errantivirus	Trichoplusia ni TED virus	gen	PRJNA580490	blastx	2083181	Genomic
1622	2185	23.9042	NODE_1622_length_2185_cov_23.904225	DAC81406.1	29.73	333	216	9	983	24	48	375	1.38e-26	127	DAC81406	1821957804	TPA_asm: PolB-N [Rhodactis coral adintovirus]	2609865	DAC81406	Viruses	Preplasmiviricota	Polintoviricetes	Orthopolintovirales	Adintoviridae		Rhodactis coral adintovirus	gen	PRJNA580490	blastx	2609865	Genomic
16242	1174	28.1787	NODE_16242_length_1174_cov_28.178731	QBP37036.1	47.093	344	177	5	1097	72	634	974	9.52e-92	308	QBP37036	1596077648	putative RdRP [Lampyris noctiluca errantivirus 1]	2552986	QBP37036	Viruses	Artverviricota	Revtraviricetes	Ortervirales	Metaviridae	Errantivirus	Lampyris noctiluca errantivirus 1	gen	PRJNA580490	blastx	2552986	Genomic
16242	1289	27.4157	NODE_16242_length_1289_cov_27.415721	DAC81262.1	56.303	238	92	5	1289	603	805	1039	3.56e-110	261	DAC81262	1821957648	TPA_asm: PolB [Bos-associated insect adintovirus 2]	2609867	DAC81262	Viruses	Preplasmiviricota	Polintoviricetes	Orthopolintovirales	Adintoviridae		Bos-associated insect adintovirus 2	gen	PRJNA580490	blastx	2609867	Genomic
16257	1303	25.9399	NODE_16257_length_1303_cov_25.939904	DAC80281.1	37.549	253	123	8	257	1003	110	331	4.83e-32	135	DAC80281	1750927713	TPA_asm: adintoc3 [Bos-associated insect adintovirus]	2597806	DAC80281	Viruses	Preplasmiviricota	Polintoviricetes	Orthopolintovirales	Adintoviridae		Bos-associated insect adintovirus	gen	PRJNA580490	blastx	2597806	Genomic
16276	1265	25.4843	NODE_16276_length_1265_cov_25.484298	DAC80278.1	35.931	231	130	4	764	99	60	281	1.01e-35	152	DAC80278	1750927710	TPA_asm: PolB [Bos-associated insect adintovirus]	2597806	DAC80278	Viruses	Preplasmiviricota	Polintoviricetes	Orthopolintovirales	Adintoviridae		Bos-associated insect adintovirus	gen	PRJNA580490	blastx	2597806	Genomic
162818	1052	117.945	NODE_162818_length_1052_cov_117.944835	DAC81269.1	68.235	170	53	1	542	1051	2	170	1.31e-78	250	DAC81269	1821957655	TPA_asm: FtsK [Bos-associated insect adintovirus 2]	2609867	DAC81269	Viruses	Preplasmiviricota	Polintoviricetes	Orthopolintovirales	Adintoviridae		Bos-associated insect adintovirus 2	gen	PRJNA171749	blastx	2609867	Genomic
16283	1151	20.3969	NODE_16283_length_1151_cov_20.396898	DAC81406.1	29.923	391	241	15	6	1109	54	434	8.19e-39	157	DAC81406	1821957804	TPA_asm: PolB-N [Rhodactis coral adintovirus]	2609865	DAC81406	Viruses	Preplasmiviricota	Polintoviricetes	Orthopolintovirales	Adintoviridae		Rhodactis coral adintovirus	gen	PRJNA369863+PRJNA508767	blastx	2609865	Genomic
1630	2067	31.0616	NODE_1630_length_2067_cov_31.061630	YP_009507247.1	36.957	184	114	2	1478	930	12	194	4.56e-31	137	YP_009507247	1464308872	ORF A [Trichoplusia ni TED virus]	2083181	YP_009507247	Viruses	Artverviricota	Revtraviricetes	Ortervirales	Metaviridae	Errantivirus	Trichoplusia ni TED virus	gen	PRJNA580490	blastx	2083181	Genomic
1630	2084	22.5579	NODE_1630_length_2084_cov_22.557910	QBP37037.1	24.837	306	213	5	339	1253	2	291	6.39e-13	84.3	QBP37037	1596077649	putative envelope protein [Lampyris noctiluca errantivirus 1]	2552986	QBP37037	Viruses	Artverviricota	Revtraviricetes	Ortervirales	Metaviridae	Errantivirus	Lampyris noctiluca errantivirus 1	gen	PRJNA580490	blastx	2552986	Genomic
16328	1425	65.3401	NODE_16328_length_1425_cov_65.340146	QBP37036.1	36.923	390	214	7	5	1165	282	642	1.29e-65	239	QBP37036	1596077648	putative RdRP [Lampyris noctiluca errantivirus 1]	2552986	QBP37036	Viruses	Artverviricota	Revtraviricetes	Ortervirales	Metaviridae	Errantivirus	Lampyris noctiluca errantivirus 1	gen	PRJNA580490	blastx	2552986	Genomic
1633	1924	21.6592	NODE_1633_length_1924_cov_21.659176	YP_009507248.1	66.126	555	168	5	1664	3	85	620	0	788	YP_009507248	1464308873	ORF B [Trichoplusia ni TED virus]	2083181	YP_009507248	Viruses	Artverviricota	Revtraviricetes	Ortervirales	Metaviridae	Errantivirus	Trichoplusia ni TED virus	gen	PRJNA580490	blastx	2083181	Genomic
1633	2310	220.701	NODE_1633_length_2310_cov_220.700665	DAC80279.1	52.788	269	122	2	1	807	39	302	2.05e-88	291	DAC80279	1750927711	TPA_asm: integrase [Bos-associated insect adintovirus]	2597806	DAC80279	Viruses	Preplasmiviricota	Polintoviricetes	Orthopolintovirales	Adintoviridae		Bos-associated insect adintovirus	gen	PRJNA580490	blastx	2597806	Genomic
16348	1131	72.0139	NODE_16348_length_1131_cov_72.013941	QBP37036.1	37.991	229	136	5	695	15	714	938	1.09e-34	147	QBP37036	1596077648	putative RdRP [Lampyris noctiluca errantivirus 1]	2552986	QBP37036	Viruses	Artverviricota	Revtraviricetes	Ortervirales	Metaviridae	Errantivirus	Lampyris noctiluca errantivirus 1	gen	PRJNA580490	blastx	2552986	Genomic
1634	1619	52.812	NODE_1634_length_1619_cov_52.812020	QBP37037.1	30.332	211	136	3	1388	756	78	277	2.7e-15	90.9	QBP37037	1596077649	putative envelope protein [Lampyris noctiluca errantivirus 1]	2552986	QBP37037	Viruses	Artverviricota	Revtraviricetes	Ortervirales	Metaviridae	Errantivirus	Lampyris noctiluca errantivirus 1	gen	PRJNA580490	blastx	2552986	Genomic
1636	1755	67.1694	NODE_1636_length_1755_cov_67.169412	QBP37036.1	36.923	390	214	7	1751	591	282	642	2.74e-64	239	QBP37036	1596077648	putative RdRP [Lampyris noctiluca errantivirus 1]	2552986	QBP37036	Viruses	Artverviricota	Revtraviricetes	Ortervirales	Metaviridae	Errantivirus	Lampyris noctiluca errantivirus 1	gen	PRJNA580490	blastx	2552986	Genomic
16386	1130	39.3293	NODE_16386_length_1130_cov_39.329302	DAC81292.1	26.667	225	141	7	1015	386	281	496	3.04e-14	86.3	DAC81292	1821957680	TPA_asm: collagenase [Ladona dragonfly adintovirus]	2609856	DAC81292	Viruses	Preplasmiviricota	Polintoviricetes	Orthopolintovirales	Adintoviridae		Ladona dragonfly adintovirus	gen	PRJNA580490	blastx	2609856	Genomic
16392	968	106.471	NODE_16392_length_968_cov_106.470975	YP_009507248.1	43.038	316	177	2	14	958	703	1016	5.63e-85	287	YP_009507248	1464308873	ORF B [Trichoplusia ni TED virus]	2083181	YP_009507248	Viruses	Artverviricota	Revtraviricetes	Ortervirales	Metaviridae	Errantivirus	Trichoplusia ni TED virus	gen	PRJNA580490	blastx	2083181	Genomic
163932	1044	36.3852	NODE_163932_length_1044_cov_36.385238	YP_009507248.1	61.905	168	61	2	546	1043	82	248	2.2e-55	206	YP_009507248	1464308873	ORF B [Trichoplusia ni TED virus]	2083181	YP_009507248	Viruses	Artverviricota	Revtraviricetes	Ortervirales	Metaviridae	Errantivirus	Trichoplusia ni TED virus	gen	PRJNA171749	blastx	2083181	Genomic
163	3492	56.5424	NODE_163_length_3492_cov_56.542353	QQP18700.1	25.151	497	315	17	433	1905	169	614	3.55e-16	97.4	QQP18700	1956563434	polyprotein, partial [Soybean thrips Pernambuco virus]	2805486	QQP18700	Viruses	Pisuviricota	Pisoniviricetes	Picornavirales	Caliciviridae		Soybean thrips Pernambuco virus	trx	PRJNA400685_midgut	blastx	2805486	Transcriptomic
16406	1067	1715.7	NODE_16406_length_1067_cov_1715.702569	APC60260.1	100	355	0	0	1	1065	5	359	0	751	APC60260	1102595528	RNA-dependent RNA polymerase [Potato virus S]	12169	APC60260.1	Viruses	Kitrinoviricota	Alsuviricetes	Tymovirales	Betaflexiviridae	Carlavirus	Potato virus S	blastn	PRJNA353242	blastx	12169	Transcriptomic
16415	1148	24.3193	NODE_16415_length_1148_cov_24.319305	YP_009665762.1	41.343	283	164	2	8	853	126	407	3.25e-58	213	YP_009665762	1694997895	19.5g1 protein [Chelonus inanitus bracovirus]	36344	YP_009665762	Viruses				Polydnaviriformidae	Bracoviriform	Bracoviriform inaniti	gen	PRJNA580490	blastx	36344	Genomic
16467	1143	21.8401	NODE_16467_length_1143_cov_21.840074	YP_009507248.1	55.556	45	20	0	1007	1141	85	129	4.79e-06	61.6	YP_009507248	1464308873	ORF B [Trichoplusia ni TED virus]	2083181	YP_009507248	Viruses	Artverviricota	Revtraviricetes	Ortervirales	Metaviridae	Errantivirus	Trichoplusia ni TED virus	gen	PRJNA580490	blastx	2083181	Genomic
16493	924	27.0679	NODE_16493_length_924_cov_27.067894	QBP37037.1	39.614	207	118	1	849	229	78	277	2.94e-30	130	QBP37037	1596077649	putative envelope protein [Lampyris noctiluca errantivirus 1]	2552986	QBP37037	Viruses	Artverviricota	Revtraviricetes	Ortervirales	Metaviridae	Errantivirus	Lampyris noctiluca errantivirus 1	gen	PRJNA580490	blastx	2552986	Genomic
16544	948	23.8802	NODE_16544_length_948_cov_23.880179	YP_009507247.1	34.731	167	107	2	4	501	27	192	5.66e-26	117	YP_009507247	1464308872	ORF A [Trichoplusia ni TED virus]	2083181	YP_009507247	Viruses	Artverviricota	Revtraviricetes	Ortervirales	Metaviridae	Errantivirus	Trichoplusia ni TED virus	gen	PRJNA580490	blastx	2083181	Genomic
16552	967	35.2862	NODE_16552_length_967_cov_35.286184	DAC81262.1	41.867	332	175	7	3	965	169	493	3.54e-68	242	DAC81262	1821957648	TPA_asm: PolB [Bos-associated insect adintovirus 2]	2609867	DAC81262	Viruses	Preplasmiviricota	Polintoviricetes	Orthopolintovirales	Adintoviridae		Bos-associated insect adintovirus 2	gen	PRJNA580490	blastx	2609867	Genomic
16576	701	25.2152	NODE_16576_length_701_cov_25.215170	DAC80281.1	32.877	146	77	6	411	1	154	287	1.58e-05	57	DAC80281	1750927713	TPA_asm: adintoc3 [Bos-associated insect adintovirus]	2597806	DAC80281	Viruses	Preplasmiviricota	Polintoviricetes	Orthopolintovirales	Adintoviridae		Bos-associated insect adintovirus	gen	PRJNA580490	blastx	2597806	Genomic
16595	1294	46.456	NODE_16595_length_1294_cov_46.456013	DAC81331.1	56.15	374	159	4	1290	178	882	1253	1.9e-130	416	DAC81331	1821957722	TPA_asm: PolB [Megastigmus wasp adintovirus]	2609859	DAC81331	Viruses	Preplasmiviricota	Polintoviricetes	Orthopolintovirales	Adintoviridae		Megastigmus wasp adintovirus	gen	PRJNA580490	blastx	2609859	Genomic
16598	1056	47.1518	NODE_16598_length_1056_cov_47.151848	YP_009552461.1	30.303	264	164	9	309	1055	1877	2135	8.28e-22	108	YP_009552461	1571838485	replicase protein [Nephila clavipes virus 4]	2108201	YP_009552461	Viruses	Kitrinoviricota	Alsuviricetes	Martellivirales	Virgaviridae		Nephila clavipes virus 4	trx	PRJNA353242	blastx	2108201	Transcriptomic
165	3512	141.925	NODE_165_length_3512_cov_141.925369	DAC80279.1	52.416	269	123	2	1	807	39	302	4.07e-85	290	DAC80279	1750927711	TPA_asm: integrase [Bos-associated insect adintovirus]	2597806	DAC80279	Viruses	Preplasmiviricota	Polintoviricetes	Orthopolintovirales	Adintoviridae		Bos-associated insect adintovirus	gen	PRJNA580490	blastx	2597806	Genomic
1660	2162	34.0323	NODE_1660_length_2162_cov_34.032273	DAC81262.1	37.102	566	323	10	9	1661	33	580	1.23e-107	366	DAC81262	1821957648	TPA_asm: PolB [Bos-associated insect adintovirus 2]	2609867	DAC81262	Viruses	Preplasmiviricota	Polintoviricetes	Orthopolintovirales	Adintoviridae		Bos-associated insect adintovirus 2	gen	PRJNA580490	blastx	2609867	Genomic
16619	1137	47.0231	NODE_16619_length_1137_cov_47.023105	DAC81292.1	26.549	226	142	7	933	301	281	497	2.52e-14	86.3	DAC81292	1821957680	TPA_asm: collagenase [Ladona dragonfly adintovirus]	2609856	DAC81292	Viruses	Preplasmiviricota	Polintoviricetes	Orthopolintovirales	Adintoviridae		Ladona dragonfly adintovirus	gen	PRJNA580490	blastx	2609856	Genomic
1661	1820	64.0261	NODE_1661_length_1820_cov_64.026062	AXU41595.1	22.654	309	207	12	1437	577	184	482	3.29e-10	65.9	AXU41595	1472011387	F protein [Mythimna unipuncta nucleopolyhedrovirus]	447897	AXU41595	Viruses		Naldaviricetes	Lefavirales	Baculoviridae	Alphabaculovirus	Mythimna unipuncta nucleopolyhedrovirus	gen	PRJNA580490	blastx	447897	Genomic
16640	916	28.4053	NODE_16640_length_916_cov_28.405343	DAC81292.1	26.667	225	141	7	857	228	281	496	8.73e-15	86.3	DAC81292	1821957680	TPA_asm: collagenase [Ladona dragonfly adintovirus]	2609856	DAC81292	Viruses	Preplasmiviricota	Polintoviricetes	Orthopolintovirales	Adintoviridae		Ladona dragonfly adintovirus	gen	PRJNA580490	blastx	2609856	Genomic
1664	2498	41.3344	NODE_1664_length_2498_cov_41.334425	DAC81262.1	28.947	114	73	1	2009	2350	28	133	8.95e-06	54.7	DAC81262	1821957648	TPA_asm: PolB [Bos-associated insect adintovirus 2]	2609867	DAC81262	Viruses	Preplasmiviricota	Polintoviricetes	Orthopolintovirales	Adintoviridae		Bos-associated insect adintovirus 2	gen	PRJNA580490	blastx	2609867	Genomic
1665	2180	25.1619	NODE_1665_length_2180_cov_25.161882	YP_009507248.1	66.834	199	64	1	597	1	75	271	1.02e-65	247	YP_009507248	1464308873	ORF B [Trichoplusia ni TED virus]	2083181	YP_009507248	Viruses	Artverviricota	Revtraviricetes	Ortervirales	Metaviridae	Errantivirus	Trichoplusia ni TED virus	gen	PRJNA580490	blastx	2083181	Genomic
16667	1173	37.5054	NODE_16667_length_1173_cov_37.505367	YP_009507248.1	46.483	327	175	0	192	1172	609	935	6.79e-91	306	YP_009507248	1464308873	ORF B [Trichoplusia ni TED virus]	2083181	YP_009507248	Viruses	Artverviricota	Revtraviricetes	Ortervirales	Metaviridae	Errantivirus	Trichoplusia ni TED virus	gen	PRJNA580490	blastx	2083181	Genomic
16671	985	28.4839	NODE_16671_length_985_cov_28.483871	YP_009507248.1	62.893	318	98	5	984	34	324	622	2.49e-132	413	YP_009507248	1464308873	ORF B [Trichoplusia ni TED virus]	2083181	YP_009507248	Viruses	Artverviricota	Revtraviricetes	Ortervirales	Metaviridae	Errantivirus	Trichoplusia ni TED virus	gen	PRJNA580490	blastx	2083181	Genomic
16696	1198	30.7996	NODE_16696_length_1198_cov_30.799650	DAC81262.1	40.955	398	213	8	3	1151	190	580	2.52e-82	285	DAC81262	1821957648	TPA_asm: PolB [Bos-associated insect adintovirus 2]	2609867	DAC81262	Viruses	Preplasmiviricota	Polintoviricetes	Orthopolintovirales	Adintoviridae		Bos-associated insect adintovirus 2	gen	PRJNA580490	blastx	2609867	Genomic
166	3567	71.3144	NODE_166_length_3567_cov_71.314351	YP_009507248.1	40.65	246	141	4	2822	3556	94	335	5.1e-49	202	YP_009507248	1464308873	ORF B [Trichoplusia ni TED virus]	2083181	YP_009507248	Viruses	Artverviricota	Revtraviricetes	Ortervirales	Metaviridae	Errantivirus	Trichoplusia ni TED virus	gen	PRJNA580490	blastx	2083181	Genomic
16716	1066	22.547	NODE_16716_length_1066_cov_22.546983	DAC80278.1	34.498	229	132	4	692	33	60	279	4.48e-34	145	DAC80278	1750927710	TPA_asm: PolB [Bos-associated insect adintovirus]	2597806	DAC80278	Viruses	Preplasmiviricota	Polintoviricetes	Orthopolintovirales	Adintoviridae		Bos-associated insect adintovirus	gen	PRJNA580490	blastx	2597806	Genomic
1672	1962	29.9051	NODE_1672_length_1962_cov_29.905087	YP_009049834.1	21.231	471	297	15	9	1307	6	440	1.53e-17	99.4	YP_009049834	671723041	fusion protein [Peridroma alphabaculovirus]	1346829	YP_009049834	Viruses		Naldaviricetes	Lefavirales	Baculoviridae	Alphabaculovirus	Peridroma alphabaculovirus	trx	PRJNA553565	blastx	1346829	Transcriptomic
16741	1180	21.6071	NODE_16741_length_1180_cov_21.607111	DAC80278.1	35.931	231	130	4	815	150	60	281	6.87e-38	152	DAC80278	1750927710	TPA_asm: PolB [Bos-associated insect adintovirus]	2597806	DAC80278	Viruses	Preplasmiviricota	Polintoviricetes	Orthopolintovirales	Adintoviridae		Bos-associated insect adintovirus	gen	PRJNA580490	blastx	2597806	Genomic
16745	1123	46.3979	NODE_16745_length_1123_cov_46.397940	QBP37036.1	49.301	286	136	5	268	1110	697	978	4.1e-77	268	QBP37036	1596077648	putative RdRP [Lampyris noctiluca errantivirus 1]	2552986	QBP37036	Viruses	Artverviricota	Revtraviricetes	Ortervirales	Metaviridae	Errantivirus	Lampyris noctiluca errantivirus 1	gen	PRJNA580490	blastx	2552986	Genomic
1674	1985	23.0192	NODE_1674_length_1985_cov_23.019171	DAC80281.1	37.549	253	123	8	120	866	110	331	3e-30	133	DAC80281	1750927713	TPA_asm: adintoc3 [Bos-associated insect adintovirus]	2597806	DAC80281	Viruses	Preplasmiviricota	Polintoviricetes	Orthopolintovirales	Adintoviridae		Bos-associated insect adintovirus	gen	PRJNA580490	blastx	2597806	Genomic
16757	919	33.3634	NODE_16757_length_919_cov_33.363426	YP_001687092.1	43.333	60	34	0	436	257	64	123	0.000164	52.4	YP_001687092	168804160	hypothetical protein SGHV144 [Glossina pallidipes salivary gland hypertrophy virus]	379529	YP_001687092	Viruses		Naldaviricetes	Lefavirales	Hytrosaviridae	Glossinavirus	Glossina hytrosavirus	gen	PRJNA580490	blastx	379529	Genomic
16758	1134	29.0102	NODE_16758_length_1134_cov_29.010195	DAC80281.1	26.837	313	175	11	1132	305	21	316	3.9e-06	60.8	DAC80281	1750927713	TPA_asm: adintoc3 [Bos-associated insect adintovirus]	2597806	DAC80281	Viruses	Preplasmiviricota	Polintoviricetes	Orthopolintovirales	Adintoviridae		Bos-associated insect adintovirus	gen	PRJNA580490	blastx	2597806	Genomic
16775	1677	31.3822	NODE_16775_length_1677_cov_31.382244	QBP37037.1	24.262	305	216	4	393	1307	2	291	4.56e-13	84.3	QBP37037	1596077649	putative envelope protein [Lampyris noctiluca errantivirus 1]	2552986	QBP37037	Viruses	Artverviricota	Revtraviricetes	Ortervirales	Metaviridae	Errantivirus	Lampyris noctiluca errantivirus 1	gen	PRJNA580490	blastx	2552986	Genomic
167	9885	400.052	NODE_167_length_9885_cov_400.052085	QBP37019.1	33.739	1642	952	41	4942	191	1506	3069	0	845	QBP37019	1596077619	putative polyprotein [Lampyris noctiluca iflavirus 1]	2552988	QBP37019	Viruses	Pisuviricota	Pisoniviricetes	Picornavirales	Iflaviridae		Lampyris noctiluca iflavirus 1	trx	PRJNA353242	blastx	2552988	Transcriptomic
16831	1288	21.3025	NODE_16831_length_1288_cov_21.302514	YP_009305131.1	27.062	388	251	13	107	1234	197	564	1.14e-25	121	YP_009305131	1072290974	glycoprotein precursor [Wuhan mosquito virus 1]	1608126	YP_009305131	Viruses	Negarnaviricota	Ellioviricetes	Bunyavirales	Phasmaviridae	Orthophasmavirus	Wuhan mosquito orthophasmavirus 1	gen	PRJNA580490	blastx	1608126	Genomic
16851	1273	20.6814	NODE_16851_length_1273_cov_20.681445	YP_009665762.1	39.024	123	73	1	1	369	279	399	4.87e-22	110	YP_009665762	1694997895	19.5g1 protein [Chelonus inanitus bracovirus]	36344	YP_009665762	Viruses				Polydnaviriformidae	Bracoviriform	Bracoviriform inaniti	gen	PRJNA369863+PRJNA508767	blastx	36344	Genomic
1685	1828	23.8844	NODE_1685_length_1828_cov_23.884377	QBP37036.1	43.556	225	119	4	1827	1168	795	1016	7.11e-40	168	QBP37036	1596077648	putative RdRP [Lampyris noctiluca errantivirus 1]	2552986	QBP37036	Viruses	Artverviricota	Revtraviricetes	Ortervirales	Metaviridae	Errantivirus	Lampyris noctiluca errantivirus 1	gen	PRJNA580490	blastx	2552986	Genomic
1688	1619	55.4092	NODE_1688_length_1619_cov_55.409207	QBP37037.1	30.144	209	135	3	1	627	80	277	1.44e-14	89	QBP37037	1596077649	putative envelope protein [Lampyris noctiluca errantivirus 1]	2552986	QBP37037	Viruses	Artverviricota	Revtraviricetes	Ortervirales	Metaviridae	Errantivirus	Lampyris noctiluca errantivirus 1	gen	PRJNA580490	blastx	2552986	Genomic
16894	1199	24.708	NODE_16894_length_1199_cov_24.708042	DAC81292.1	26.667	225	141	7	917	288	281	496	1.24e-14	87.8	DAC81292	1821957680	TPA_asm: collagenase [Ladona dragonfly adintovirus]	2609856	DAC81292	Viruses	Preplasmiviricota	Polintoviricetes	Orthopolintovirales	Adintoviridae		Ladona dragonfly adintovirus	gen	PRJNA580490	blastx	2609856	Genomic
1693	617	119.169	NODE_1693_length_617_cov_119.169039	YP_009408251.1	72.549	102	28	0	306	1	1	102	2.99e-39	154	YP_009408251	1236513464	ribonucleotide reductase large subunit [Murmansk poxvirus]	2025359	YP_009408251	Viruses	Nucleocytoviricota	Pokkesviricetes	Chitovirales	Poxviridae	Centapoxvirus	Murmansk microtuspox virus	trx	PRJNA297027	blastx	2025359	Transcriptomic
1695	2289	26.2936	NODE_1695_length_2289_cov_26.293644	QBP37037.1	29.483	329	193	12	385	1350	77	373	2.06e-17	98.6	QBP37037	1596077649	putative envelope protein [Lampyris noctiluca errantivirus 1]	2552986	QBP37037	Viruses	Artverviricota	Revtraviricetes	Ortervirales	Metaviridae	Errantivirus	Lampyris noctiluca errantivirus 1	gen	PRJNA580490	blastx	2552986	Genomic
16969	997	98.0605	NODE_16969_length_997_cov_98.060510	YP_009507248.1	43.657	268	150	1	808	5	81	347	1.57e-72	253	YP_009507248	1464308873	ORF B [Trichoplusia ni TED virus]	2083181	YP_009507248	Viruses	Artverviricota	Revtraviricetes	Ortervirales	Metaviridae	Errantivirus	Trichoplusia ni TED virus	gen	PRJNA580490	blastx	2083181	Genomic
16978	1179	22.5383	NODE_16978_length_1179_cov_22.538256	QBP37037.1	34.228	149	90	2	445	5	78	220	3.46e-09	70.9	QBP37037	1596077649	putative envelope protein [Lampyris noctiluca errantivirus 1]	2552986	QBP37037	Viruses	Artverviricota	Revtraviricetes	Ortervirales	Metaviridae	Errantivirus	Lampyris noctiluca errantivirus 1	gen	PRJNA580490	blastx	2552986	Genomic
16	10341	75.4999	NODE_16_length_10341_cov_75.499903	YP_009552461.1	31.358	1046	637	25	5355	2398	1877	2901	2.18e-134	488	YP_009552461	1571838485	replicase protein [Nephila clavipes virus 4]	2108201	YP_009552461	Viruses	Kitrinoviricota	Alsuviricetes	Martellivirales	Virgaviridae		Nephila clavipes virus 4	trx	PRJNA553565	blastx	2108201	Transcriptomic
16	2595	28.6665	NODE_16_length_2595_cov_28.666535	AXC59794.1	99.658	292	1	0	1241	366	1	292	0	606	AXC59794	1430156542	coat protein [Potato virus H]	1046402	AXC59794.1	Viruses	Kitrinoviricota	Alsuviricetes	Tymovirales	Betaflexiviridae	Carlavirus	Potato virus H	blastn	PRJNA280017	blastx	1046402	Transcriptomic
16	3681	57.0036	NODE_16_length_3681_cov_57.003585	QQP18700.1	25.151	497	315	16	3393	1921	169	614	1.2e-16	99.4	QQP18700	1956563434	polyprotein, partial [Soybean thrips Pernambuco virus]	2805486	QQP18700	Viruses	Pisuviricota	Pisoniviricetes	Picornavirales	Caliciviridae		Soybean thrips Pernambuco virus	trx	PRJNA297027	blastx	2805486	Transcriptomic
17000	1135	63.575	NODE_17000_length_1135_cov_63.575000	DAC81262.1	40.409	391	211	8	1133	6	186	569	7.65e-80	277	DAC81262	1821957648	TPA_asm: PolB [Bos-associated insect adintovirus 2]	2609867	DAC81262	Viruses	Preplasmiviricota	Polintoviricetes	Orthopolintovirales	Adintoviridae		Bos-associated insect adintovirus 2	gen	PRJNA580490	blastx	2609867	Genomic
17011	1191	21.4701	NODE_17011_length_1191_cov_21.470070	YP_009507247.1	29.469	207	137	5	88	693	12	214	9.33e-13	81.3	YP_009507247	1464308872	ORF A [Trichoplusia ni TED virus]	2083181	YP_009507247	Viruses	Artverviricota	Revtraviricetes	Ortervirales	Metaviridae	Errantivirus	Trichoplusia ni TED virus	gen	PRJNA580490	blastx	2083181	Genomic
17054	1227	122.362	NODE_17054_length_1227_cov_122.361775	DAC80278.1	47.753	178	92	1	531	1	218	395	2.36e-63	183	DAC80278	1750927710	TPA_asm: PolB [Bos-associated insect adintovirus]	2597806	DAC80278	Viruses	Preplasmiviricota	Polintoviricetes	Orthopolintovirales	Adintoviridae		Bos-associated insect adintovirus	gen	PRJNA580490	blastx	2597806	Genomic
17074	1083	22.5243	NODE_17074_length_1083_cov_22.524319	QBP37036.1	45.787	356	187	5	1065	4	649	1000	4.73e-91	305	QBP37036	1596077648	putative RdRP [Lampyris noctiluca errantivirus 1]	2552986	QBP37036	Viruses	Artverviricota	Revtraviricetes	Ortervirales	Metaviridae	Errantivirus	Lampyris noctiluca errantivirus 1	gen	PRJNA580490	blastx	2552986	Genomic
17097	977	90.2798	NODE_17097_length_977_cov_90.279826	DAC80279.1	53.623	276	123	2	973	146	32	302	2.87e-99	305	DAC80279	1750927711	TPA_asm: integrase [Bos-associated insect adintovirus]	2597806	DAC80279	Viruses	Preplasmiviricota	Polintoviricetes	Orthopolintovirales	Adintoviridae		Bos-associated insect adintovirus	gen	PRJNA580490	blastx	2597806	Genomic
17107	694	33.3177	NODE_17107_length_694_cov_33.317684	YP_009507249.1	26.606	218	149	4	39	692	50	256	2.92e-20	99.4	YP_009507249	1464308874	ORF C [Trichoplusia ni TED virus]	2083181	YP_009507249	Viruses	Artverviricota	Revtraviricetes	Ortervirales	Metaviridae	Errantivirus	Trichoplusia ni TED virus	gen	PRJNA580490	blastx	2083181	Genomic
17122	1176	46.3702	NODE_17122_length_1176_cov_46.370205	YP_009507247.1	27.32	194	127	5	1139	588	2	191	7.9e-10	72.4	YP_009507247	1464308872	ORF A [Trichoplusia ni TED virus]	2083181	YP_009507247	Viruses	Artverviricota	Revtraviricetes	Ortervirales	Metaviridae	Errantivirus	Trichoplusia ni TED virus	gen	PRJNA580490	blastx	2083181	Genomic
1714	2064	60.9622	NODE_1714_length_2064_cov_60.962170	YP_009507248.1	59.875	638	230	6	1944	34	10	622	0	801	YP_009507248	1464308873	ORF B [Trichoplusia ni TED virus]	2083181	YP_009507248	Viruses	Artverviricota	Revtraviricetes	Ortervirales	Metaviridae	Errantivirus	Trichoplusia ni TED virus	gen	PRJNA580490	blastx	2083181	Genomic
1714	2323	210.081	NODE_1714_length_2323_cov_210.080688	DAC81454.1	55.399	213	90	4	2130	1501	98	308	5.01e-61	219	DAC81454	1821957974	TPA_asm: integrase [Spodoptera moth adintovirus 2]	2609854	DAC81454	Viruses	Preplasmiviricota	Polintoviricetes	Orthopolintovirales	Adintoviridae		Spodoptera moth adintovirus 2	gen	PRJNA580490	blastx	2609854	Genomic
171511	992	78.4216	NODE_171511_length_992_cov_78.421558	YP_009507248.1	66.346	104	35	0	681	992	93	196	4.18e-39	159	YP_009507248	1464308873	ORF B [Trichoplusia ni TED virus]	2083181	YP_009507248	Viruses	Artverviricota	Revtraviricetes	Ortervirales	Metaviridae	Errantivirus	Trichoplusia ni TED virus	gen	PRJNA171749	blastx	2083181	Genomic
17174	1039	24.6626	NODE_17174_length_1039_cov_24.662602	AGO14414.1	51.572	159	77	0	477	1	70	228	2.79e-52	183	AGO14414	513044203	hypothetical protein CsmBAC4b19.5 [Cotesia sesamiae]	452649	AGO14414	Viruses				Polydnaviriformidae	Bracoviriform	Cotesia sesamiae bracovirus	gen	PRJNA580490	blastx	452649	Genomic
1717	1926	55.6232	NODE_1717_length_1926_cov_55.623196	QBP37037.1	30.332	211	136	3	1625	993	78	277	3.49e-15	91.3	QBP37037	1596077649	putative envelope protein [Lampyris noctiluca errantivirus 1]	2552986	QBP37037	Viruses	Artverviricota	Revtraviricetes	Ortervirales	Metaviridae	Errantivirus	Lampyris noctiluca errantivirus 1	gen	PRJNA580490	blastx	2552986	Genomic
17202	1193	43.8084	NODE_17202_length_1193_cov_43.808436	YP_009507247.1	34.307	137	88	2	689	1096	12	147	6.42e-16	90.9	YP_009507247	1464308872	ORF A [Trichoplusia ni TED virus]	2083181	YP_009507247	Viruses	Artverviricota	Revtraviricetes	Ortervirales	Metaviridae	Errantivirus	Trichoplusia ni TED virus	gen	PRJNA580490	blastx	2083181	Genomic
17225	1660	25.7688	NODE_17225_length_1660_cov_25.768847	QBP37036.1	36.268	284	169	8	1274	444	707	985	5.88e-37	158	QBP37036	1596077648	putative RdRP [Lampyris noctiluca errantivirus 1]	2552986	QBP37036	Viruses	Artverviricota	Revtraviricetes	Ortervirales	Metaviridae	Errantivirus	Lampyris noctiluca errantivirus 1	gen	PRJNA580490	blastx	2552986	Genomic
17241	911	20.3867	NODE_17241_length_911_cov_20.386682	DAC81331.1	56.803	294	121	2	909	46	756	1049	2.52e-111	360	DAC81331	1821957722	TPA_asm: PolB [Megastigmus wasp adintovirus]	2609859	DAC81331	Viruses	Preplasmiviricota	Polintoviricetes	Orthopolintovirales	Adintoviridae		Megastigmus wasp adintovirus	gen	PRJNA369863+PRJNA508767	blastx	2609859	Genomic
17252	1113	22.3308	NODE_17252_length_1113_cov_22.330813	DAC81292.1	26.549	226	142	7	178	810	281	497	1.5e-14	87	DAC81292	1821957680	TPA_asm: collagenase [Ladona dragonfly adintovirus]	2609856	DAC81292	Viruses	Preplasmiviricota	Polintoviricetes	Orthopolintovirales	Adintoviridae		Ladona dragonfly adintovirus	gen	PRJNA580490	blastx	2609856	Genomic
1725	1721	69.3265	NODE_1725_length_1721_cov_69.326531	ABD19501.1	31.69	142	80	6	779	381	292	425	0.000218	57	ABD19501	87083841	gag protein [Simian immunodeficiency virus]	11723	ABD19501.1	Viruses	Artverviricota	Revtraviricetes	Ortervirales	Retroviridae	Lentivirus	Simian immunodeficiency virus	blastn	PRJNA580490	blastx	11723	Genomic
17262	1112	23.2167	NODE_17262_length_1112_cov_23.216651	DAC81262.1	38.845	381	213	9	1	1110	108	479	8.13e-72	254	DAC81262	1821957648	TPA_asm: PolB [Bos-associated insect adintovirus 2]	2609867	DAC81262	Viruses	Preplasmiviricota	Polintoviricetes	Orthopolintovirales	Adintoviridae		Bos-associated insect adintovirus 2	gen	PRJNA580490	blastx	2609867	Genomic
1728	667	117.353	NODE_1728_length_667_cov_117.352941	ATB55124.1	70.33	91	27	0	289	561	1	91	4.97e-37	135	ATB55124	1243283879	CPXV083 protein [Cowpox virus]	10243	ATB55124	Viruses	Nucleocytoviricota	Pokkesviricetes	Chitovirales	Poxviridae	Orthopoxvirus	Cowpox virus	trx	PRJNA336167	blastx	10243	Transcriptomic
172	3274	34.5747	NODE_172_length_3274_cov_34.574713	YP_009507248.1	41.127	710	383	7	46	2163	336	1014	2.01e-171	543	YP_009507248	1464308873	ORF B [Trichoplusia ni TED virus]	2083181	YP_009507248	Viruses	Artverviricota	Revtraviricetes	Ortervirales	Metaviridae	Errantivirus	Trichoplusia ni TED virus	gen	PRJNA580490	blastx	2083181	Genomic
1730	2146	20.856	NODE_1730_length_2146_cov_20.856050	YP_009507247.1	38.889	234	137	3	406	1104	5	233	5.98e-38	157	YP_009507247	1464308872	ORF A [Trichoplusia ni TED virus]	2083181	YP_009507247	Viruses	Artverviricota	Revtraviricetes	Ortervirales	Metaviridae	Errantivirus	Trichoplusia ni TED virus	gen	PRJNA369863+PRJNA508767	blastx	2083181	Genomic
17329	1083	38.2208	NODE_17329_length_1083_cov_38.220817	YP_009507248.1	40.39	359	214	0	1081	5	626	984	5.96e-85	289	YP_009507248	1464308873	ORF B [Trichoplusia ni TED virus]	2083181	YP_009507248	Viruses	Artverviricota	Revtraviricetes	Ortervirales	Metaviridae	Errantivirus	Trichoplusia ni TED virus	gen	PRJNA580490	blastx	2083181	Genomic
17350	1115	37.1981	NODE_17350_length_1115_cov_37.198113	YP_009507247.1	37.379	206	123	3	1114	500	30	230	2.07e-30	131	YP_009507247	1464308872	ORF A [Trichoplusia ni TED virus]	2083181	YP_009507247	Viruses	Artverviricota	Revtraviricetes	Ortervirales	Metaviridae	Errantivirus	Trichoplusia ni TED virus	gen	PRJNA580490	blastx	2083181	Genomic
173799	977	143.821	NODE_173799_length_977_cov_143.821041	DAC80278.1	51.335	337	149	3	4	972	361	696	4.79e-107	350	DAC80278	1750927710	TPA_asm: PolB [Bos-associated insect adintovirus]	2597806	DAC80278	Viruses	Preplasmiviricota	Polintoviricetes	Orthopolintovirales	Adintoviridae		Bos-associated insect adintovirus	gen	PRJNA171749	blastx	2597806	Genomic
17394	1223	36.4923	NODE_17394_length_1223_cov_36.492295	YP_009507248.1	39.566	369	211	2	134	1219	621	984	1.25e-81	281	YP_009507248	1464308873	ORF B [Trichoplusia ni TED virus]	2083181	YP_009507248	Viruses	Artverviricota	Revtraviricetes	Ortervirales	Metaviridae	Errantivirus	Trichoplusia ni TED virus	gen	PRJNA580490	blastx	2083181	Genomic
173	3688	27.4242	NODE_173_length_3688_cov_27.424167	DAC81331.1	46.979	1109	517	22	493	3687	81	1162	0	973	DAC81331	1821957722	TPA_asm: PolB [Megastigmus wasp adintovirus]	2609859	DAC81331	Viruses	Preplasmiviricota	Polintoviricetes	Orthopolintovirales	Adintoviridae		Megastigmus wasp adintovirus	gen	PRJNA580490	blastx	2609859	Genomic
17462	1186	27.2078	NODE_17462_length_1186_cov_27.207781	YP_803309.1	40.625	64	38	0	318	127	44	107	8.94e-05	53.1	YP_803309	116326772	hypothetical protein TNAV2c_gp086 [Trichoplusia ni ascovirus 2c]	328615	YP_803309	Viruses	Nucleocytoviricota	Megaviricetes	Pimascovirales	Ascoviridae	Ascovirus	Trichoplusia ni ascovirus 2c	gen	PRJNA580490	blastx	328615	Genomic
1751	1573	23.5606	NODE_1751_length_1573_cov_23.560606	YP_009507248.1	67.245	519	150	5	18	1571	121	620	0	746	YP_009507248	1464308873	ORF B [Trichoplusia ni TED virus]	2083181	YP_009507248	Viruses	Artverviricota	Revtraviricetes	Ortervirales	Metaviridae	Errantivirus	Trichoplusia ni TED virus	gen	PRJNA580490	blastx	2083181	Genomic
17550	1162	22.3857	NODE_17550_length_1162_cov_22.385727	YP_009507248.1	41.192	386	222	3	2	1159	596	976	1.36e-92	310	YP_009507248	1464308873	ORF B [Trichoplusia ni TED virus]	2083181	YP_009507248	Viruses	Artverviricota	Revtraviricetes	Ortervirales	Metaviridae	Errantivirus	Trichoplusia ni TED virus	gen	PRJNA580490	blastx	2083181	Genomic
17562	949	20.3501	NODE_17562_length_949_cov_20.350112	AGO14414.1	53.757	173	80	0	520	2	70	242	5.71e-60	207	AGO14414	513044203	hypothetical protein CsmBAC4b19.5 [Cotesia sesamiae]	452649	AGO14414	Viruses				Polydnaviriformidae	Bracoviriform	Cotesia sesamiae bracovirus	gen	PRJNA369863+PRJNA508767	blastx	452649	Genomic
1758	2683	28.5597	NODE_1758_length_2683_cov_28.559741	YP_009665762.1	27.861	402	275	6	101	1294	5	395	1.65e-40	173	YP_009665762	1694997895	19.5g1 protein [Chelonus inanitus bracovirus]	36344	YP_009665762	Viruses				Polydnaviriformidae	Bracoviriform	Bracoviriform inaniti	gen	PRJNA580490	blastx	36344	Genomic
175	3507	85.759	NODE_175_length_3507_cov_85.758980	QBP37036.1	36.53	219	133	4	532	1179	762	977	4.71e-30	142	QBP37036	1596077648	putative RdRP [Lampyris noctiluca errantivirus 1]	2552986	QBP37036	Viruses	Artverviricota	Revtraviricetes	Ortervirales	Metaviridae	Errantivirus	Lampyris noctiluca errantivirus 1	gen	PRJNA580490	blastx	2552986	Genomic
17616	948	29.6988	NODE_17616_length_948_cov_29.698768	YP_001687092.1	43.333	60	34	0	237	58	64	123	0.000172	52.4	YP_001687092	168804160	hypothetical protein SGHV144 [Glossina pallidipes salivary gland hypertrophy virus]	379529	YP_001687092	Viruses		Naldaviricetes	Lefavirales	Hytrosaviridae	Glossinavirus	Glossina hytrosavirus	gen	PRJNA580490	blastx	379529	Genomic
1761	1570	52.171	NODE_1761_length_1570_cov_52.170957	YP_009345747.1	24.597	248	177	9	279	1001	222	466	1.6e-08	70.1	YP_009345747	1149000180	envelope fusion protein [Mythimna unipuncta granulovirus B]	2169746	YP_009345747	Viruses		Naldaviricetes	Lefavirales	Baculoviridae	Betabaculovirus	Mythimna unipuncta granulovirus B	gen	PRJNA580490	blastx	2169746	Genomic
1762	2108	31.2133	NODE_1762_length_2108_cov_31.213346	QBP37037.1	30.332	211	136	3	1681	1049	78	277	4.25e-15	91.3	QBP37037	1596077649	putative envelope protein [Lampyris noctiluca errantivirus 1]	2552986	QBP37037	Viruses	Artverviricota	Revtraviricetes	Ortervirales	Metaviridae	Errantivirus	Lampyris noctiluca errantivirus 1	gen	PRJNA580490	blastx	2552986	Genomic
17640	1131	29.697	NODE_17640_length_1131_cov_29.697026	YP_009507247.1	29.469	207	137	5	160	765	12	214	2.91e-12	79.7	YP_009507247	1464308872	ORF A [Trichoplusia ni TED virus]	2083181	YP_009507247	Viruses	Artverviricota	Revtraviricetes	Ortervirales	Metaviridae	Errantivirus	Trichoplusia ni TED virus	gen	PRJNA580490	blastx	2083181	Genomic
176464	960	28.3746	NODE_176464_length_960_cov_28.374586	YP_009665762.1	33.125	160	92	6	3	449	314	469	9.23e-14	84	YP_009665762	1694997895	19.5g1 protein [Chelonus inanitus bracovirus]	36344	YP_009665762	Viruses				Polydnaviriformidae	Bracoviriform	Bracoviriform inaniti	gen	PRJNA171749	blastx	36344	Genomic
1764	3292	72.2737	NODE_1764_length_3292_cov_72.273710	YP_009507248.1	41.562	717	384	7	1	2139	329	1014	1.18e-176	557	YP_009507248	1464308873	ORF B [Trichoplusia ni TED virus]	2083181	YP_009507248	Viruses	Artverviricota	Revtraviricetes	Ortervirales	Metaviridae	Errantivirus	Trichoplusia ni TED virus	gen	PRJNA580490	blastx	2083181	Genomic
17661	1177	30.5125	NODE_17661_length_1177_cov_30.512478	YP_009507248.1	41.361	191	89	1	603	1175	1	168	6.13e-35	148	YP_009507248	1464308873	ORF B [Trichoplusia ni TED virus]	2083181	YP_009507248	Viruses	Artverviricota	Revtraviricetes	Ortervirales	Metaviridae	Errantivirus	Trichoplusia ni TED virus	gen	PRJNA580490	blastx	2083181	Genomic
176633	959	528.813	NODE_176633_length_959_cov_528.813053	DAC81262.1	40.984	183	96	6	4	531	275	452	3.03e-43	111	DAC81262	1821957648	TPA_asm: PolB [Bos-associated insect adintovirus 2]	2609867	DAC81262	Viruses	Preplasmiviricota	Polintoviricetes	Orthopolintovirales	Adintoviridae		Bos-associated insect adintovirus 2	gen	PRJNA171749	blastx	2609867	Genomic
1767	1928	44.9023	NODE_1767_length_1928_cov_44.902296	YP_009507247.1	33.835	266	142	7	341	1135	12	244	1.11e-29	133	YP_009507247	1464308872	ORF A [Trichoplusia ni TED virus]	2083181	YP_009507247	Viruses	Artverviricota	Revtraviricetes	Ortervirales	Metaviridae	Errantivirus	Trichoplusia ni TED virus	gen	PRJNA580490	blastx	2083181	Genomic
17725	1215	45.3681	NODE_17725_length_1215_cov_45.368103	DAC81262.1	36.02	397	231	6	1207	35	33	412	1.03e-70	252	DAC81262	1821957648	TPA_asm: PolB [Bos-associated insect adintovirus 2]	2609867	DAC81262	Viruses	Preplasmiviricota	Polintoviricetes	Orthopolintovirales	Adintoviridae		Bos-associated insect adintovirus 2	gen	PRJNA580490	blastx	2609867	Genomic
17798	1195	24.4149	NODE_17798_length_1195_cov_24.414912	QBP37037.1	31.776	107	73	0	855	1175	78	184	4.57e-06	61.2	QBP37037	1596077649	putative envelope protein [Lampyris noctiluca errantivirus 1]	2552986	QBP37037	Viruses	Artverviricota	Revtraviricetes	Ortervirales	Metaviridae	Errantivirus	Lampyris noctiluca errantivirus 1	gen	PRJNA580490	blastx	2552986	Genomic
177	1501	52.2068	NODE_177_length_1501_cov_52.206777	YP_009552461.1	36.697	436	264	5	216	1490	2467	2901	1.24e-83	294	YP_009552461	1571838485	replicase protein [Nephila clavipes virus 4]	2108201	YP_009552461	Viruses	Kitrinoviricota	Alsuviricetes	Martellivirales	Virgaviridae		Nephila clavipes virus 4	trx	PRJNA297027	blastx	2108201	Transcriptomic
17891	1098	27.697	NODE_17891_length_1098_cov_27.697028	YP_009507247.1	29.469	207	137	5	124	729	12	214	1.89e-12	80.1	YP_009507247	1464308872	ORF A [Trichoplusia ni TED virus]	2083181	YP_009507247	Viruses	Artverviricota	Revtraviricetes	Ortervirales	Metaviridae	Errantivirus	Trichoplusia ni TED virus	gen	PRJNA580490	blastx	2083181	Genomic
17893	1118	35.1769	NODE_17893_length_1118_cov_35.176858	DAC80281.1	37.945	253	122	8	65	811	110	331	1.2e-32	135	DAC80281	1750927713	TPA_asm: adintoc3 [Bos-associated insect adintovirus]	2597806	DAC80281	Viruses	Preplasmiviricota	Polintoviricetes	Orthopolintovirales	Adintoviridae		Bos-associated insect adintovirus	gen	PRJNA580490	blastx	2597806	Genomic
178	3250	31.6228	NODE_178_length_3250_cov_31.622848	YP_009507248.1	41.292	712	383	7	3	2126	334	1014	1.95e-173	548	YP_009507248	1464308873	ORF B [Trichoplusia ni TED virus]	2083181	YP_009507248	Viruses	Artverviricota	Revtraviricetes	Ortervirales	Metaviridae	Errantivirus	Trichoplusia ni TED virus	gen	PRJNA580490	blastx	2083181	Genomic
178	3494	146.331	NODE_178_length_3494_cov_146.330910	DAC80279.1	53.497	286	128	2	6	863	22	302	8.36e-95	316	DAC80279	1750927711	TPA_asm: integrase [Bos-associated insect adintovirus]	2597806	DAC80279	Viruses	Preplasmiviricota	Polintoviricetes	Orthopolintovirales	Adintoviridae		Bos-associated insect adintovirus	gen	PRJNA580490	blastx	2597806	Genomic
179126	943	49.2038	NODE_179126_length_943_cov_49.203829	DAC81331.1	41.837	98	48	3	308	586	292	385	3.31e-20	70.1	DAC81331	1821957722	TPA_asm: PolB [Megastigmus wasp adintovirus]	2609859	DAC81331	Viruses	Preplasmiviricota	Polintoviricetes	Orthopolintovirales	Adintoviridae		Megastigmus wasp adintovirus	gen	PRJNA171749	blastx	2609859	Genomic
17928	1160	28.0443	NODE_17928_length_1160_cov_28.044344	YP_009507247.1	35.329	167	106	2	1157	660	27	192	1.11e-26	121	YP_009507247	1464308872	ORF A [Trichoplusia ni TED virus]	2083181	YP_009507247	Viruses	Artverviricota	Revtraviricetes	Ortervirales	Metaviridae	Errantivirus	Trichoplusia ni TED virus	gen	PRJNA580490	blastx	2083181	Genomic
17938	1117	20.8861	NODE_17938_length_1117_cov_20.886064	DAC80278.1	37.086	302	172	4	886	8	60	352	2.05e-56	210	DAC80278	1750927710	TPA_asm: PolB [Bos-associated insect adintovirus]	2597806	DAC80278	Viruses	Preplasmiviricota	Polintoviricetes	Orthopolintovirales	Adintoviridae		Bos-associated insect adintovirus	gen	PRJNA369863+PRJNA508767	blastx	2597806	Genomic
17987	1096	49.0202	NODE_17987_length_1096_cov_49.020173	DAC81269.1	64.865	222	77	1	427	1092	2	222	3.51e-103	313	DAC81269	1821957655	TPA_asm: FtsK [Bos-associated insect adintovirus 2]	2609867	DAC81269	Viruses	Preplasmiviricota	Polintoviricetes	Orthopolintovirales	Adintoviridae		Bos-associated insect adintovirus 2	gen	PRJNA580490	blastx	2609867	Genomic
17999	964	96.7514	NODE_17999_length_964_cov_96.751375	YP_184887.1	33.058	242	155	4	748	29	4	240	1.15e-33	134	YP_184887	57659650	unnamed protein product [Cotesia congregata bracovirus]	39640	YP_184887	Viruses				Polydnaviriformidae	Bracoviriform	Bracoviriform congregatae	trx	PRJNA353242	blastx	39640	Transcriptomic
17	10152	22.2384	NODE_17_length_10152_cov_22.238388	QMP82151.1	30.959	1502	985	17	6512	2052	2	1466	0	744	QMP82151	1882567270	RNA-dependent RNA polymerase [Odonatan anphe-related virus OKIAV59]	2746375	QMP82151	Viruses	Negarnaviricota	Monjiviricetes	Mononegavirales	Xinmoviridae	Ulegvirus	Ulegvirus freckenfeldense	trx	PRJNA553565	blastx	2746375	Transcriptomic
17	3591	131.592	NODE_17_length_3591_cov_131.591629	YP_009552461.1	32.292	672	397	14	6	1892	2259	2915	3.56e-92	339	YP_009552461	1571838485	replicase protein [Nephila clavipes virus 4]	2108201	YP_009552461	Viruses	Kitrinoviricota	Alsuviricetes	Martellivirales	Virgaviridae		Nephila clavipes virus 4	trx	PRJNA297027	blastx	2108201	Transcriptomic
18002	1169	23.3268	NODE_18002_length_1169_cov_23.326750	NP_048263.1	44.915	118	56	4	27	368	1	113	3.98e-15	82.4	NP_048263	9631384	ORF MSV192 hypothetical protein [Melanoplus sanguinipes entomopoxvirus]	83191	NP_048263	Viruses	Nucleocytoviricota	Pokkesviricetes	Chitovirales	Poxviridae	Deltaentomopoxvirus	Melanoplus sanguinipes entomopoxvirus	gen	PRJNA580490	blastx	83191	Genomic
18004	1024	21.4737	NODE_18004_length_1024_cov_21.473684	DAC80278.1	52.959	338	157	1	10	1023	640	975	9.59e-118	379	DAC80278	1750927710	TPA_asm: PolB [Bos-associated insect adintovirus]	2597806	DAC80278	Viruses	Preplasmiviricota	Polintoviricetes	Orthopolintovirales	Adintoviridae		Bos-associated insect adintovirus	gen	PRJNA580490	blastx	2597806	Genomic
18012	1061	30.3748	NODE_18012_length_1061_cov_30.374751	DAC80278.1	36.709	158	85	2	519	70	116	266	1.09e-20	105	DAC80278	1750927710	TPA_asm: PolB [Bos-associated insect adintovirus]	2597806	DAC80278	Viruses	Preplasmiviricota	Polintoviricetes	Orthopolintovirales	Adintoviridae		Bos-associated insect adintovirus	gen	PRJNA580490	blastx	2597806	Genomic
18021	961	110.486	NODE_18021_length_961_cov_110.485651	YP_009507248.1	43.038	316	177	2	947	3	703	1016	1.3e-84	286	YP_009507248	1464308873	ORF B [Trichoplusia ni TED virus]	2083181	YP_009507248	Viruses	Artverviricota	Revtraviricetes	Ortervirales	Metaviridae	Errantivirus	Trichoplusia ni TED virus	gen	PRJNA580490	blastx	2083181	Genomic
1808	2090	31.1283	NODE_1808_length_2090_cov_31.128256	DAC80282.1	32.99	97	63	1	607	891	108	204	1.59e-08	55.1	DAC80282	1750927714	TPA_asm: FtsK [Bos-associated insect adintovirus]	2597806	DAC80282	Viruses	Preplasmiviricota	Polintoviricetes	Orthopolintovirales	Adintoviridae		Bos-associated insect adintovirus	gen	PRJNA580490	blastx	2597806	Genomic
18129	957	325.06	NODE_18129_length_957_cov_325.059867	QPL17815.1	44.444	162	86	3	3	482	2455	2614	9.14e-32	137	QPL17815	1939515408	replicase [Pistachio virus X]	2794236	QPL17815	Viruses	Kitrinoviricota	Alsuviricetes	Martellivirales	Kitaviridae		Pistachio virus X	trx	PRJNA353242	blastx	2794236	Transcriptomic
18135	1171	75.2724	NODE_18135_length_1171_cov_75.272401	YP_009507248.1	58.621	174	67	4	524	3	51	219	2.68e-38	158	YP_009507248	1464308873	ORF B [Trichoplusia ni TED virus]	2083181	YP_009507248	Viruses	Artverviricota	Revtraviricetes	Ortervirales	Metaviridae	Errantivirus	Trichoplusia ni TED virus	gen	PRJNA580490	blastx	2083181	Genomic
18220	1119	42.3496	NODE_18220_length_1119_cov_42.349624	DAC81325.1	48.739	119	57	2	441	797	296	410	2.59e-35	115	DAC81325	1821957715	TPA_asm: PLA2X-adenain [Mayetiola barley midge adintovirus]	2609858	DAC81325	Viruses	Preplasmiviricota	Polintoviricetes	Orthopolintovirales	Adintoviridae	Alphadintovirus	Alphadintovirus mayetiola	gen	PRJNA580490	blastx	2609858	Genomic
18223	1217	24.8528	NODE_18223_length_1217_cov_24.852840	DAC81292.1	26.667	225	141	7	283	912	281	496	1.6e-14	87.4	DAC81292	1821957680	TPA_asm: collagenase [Ladona dragonfly adintovirus]	2609856	DAC81292	Viruses	Preplasmiviricota	Polintoviricetes	Orthopolintovirales	Adintoviridae		Ladona dragonfly adintovirus	gen	PRJNA580490	blastx	2609856	Genomic
1822	598	21.6869	NODE_1822_length_598_cov_21.686924	QIJ70145.1	25	164	116	4	108	593	2033	2191	2.32e-06	59.3	QIJ70145	1820428440	polyprotein [Pimento virga-like virus]	2716740	QIJ70145	Viruses	Kitrinoviricota	Alsuviricetes	Martellivirales	Virgaviridae		Pimento virga-like virus	trx	PRJNA297027	blastx	2716740	Transcriptomic
18253	1050	40.2653	NODE_18253_length_1050_cov_40.265327	YP_009507249.1	26.923	260	179	4	965	186	50	298	9.32e-27	120	YP_009507249	1464308874	ORF C [Trichoplusia ni TED virus]	2083181	YP_009507249	Viruses	Artverviricota	Revtraviricetes	Ortervirales	Metaviridae	Errantivirus	Trichoplusia ni TED virus	gen	PRJNA580490	blastx	2083181	Genomic
1825	1656	43.5565	NODE_1825_length_1656_cov_43.556527	DAC81331.1	54.856	556	242	5	2	1651	559	1111	0	638	DAC81331	1821957722	TPA_asm: PolB [Megastigmus wasp adintovirus]	2609859	DAC81331	Viruses	Preplasmiviricota	Polintoviricetes	Orthopolintovirales	Adintoviridae		Megastigmus wasp adintovirus	gen	PRJNA580490	blastx	2609859	Genomic
182	3547	29.2142	NODE_182_length_3547_cov_29.214204	DAC81331.1	45.745	1128	531	23	3	3242	59	1153	0	961	DAC81331	1821957722	TPA_asm: PolB [Megastigmus wasp adintovirus]	2609859	DAC81331	Viruses	Preplasmiviricota	Polintoviricetes	Orthopolintovirales	Adintoviridae		Megastigmus wasp adintovirus	gen	PRJNA580490	blastx	2609859	Genomic
18315	1102	32.6084	NODE_18315_length_1102_cov_32.608405	DAC81262.1	38.253	332	181	7	3	953	258	580	9.27e-64	213	DAC81262	1821957648	TPA_asm: PolB [Bos-associated insect adintovirus 2]	2609867	DAC81262	Viruses	Preplasmiviricota	Polintoviricetes	Orthopolintovirales	Adintoviridae		Bos-associated insect adintovirus 2	gen	PRJNA580490	blastx	2609867	Genomic
18336	1168	22.6101	NODE_18336_length_1168_cov_22.610063	DAC81336.1	61.957	92	35	0	2	277	138	229	9.89e-25	112	DAC81336	1821957727	TPA_asm: FtsK [Megastigmus wasp adintovirus]	2609859	DAC81336	Viruses	Preplasmiviricota	Polintoviricetes	Orthopolintovirales	Adintoviridae		Megastigmus wasp adintovirus	gen	PRJNA580490	blastx	2609859	Genomic
18360	1073	24.0864	NODE_18360_length_1073_cov_24.086444	YP_009507248.1	30.357	112	72	1	738	1073	2	107	7.94e-07	63.5	YP_009507248	1464308873	ORF B [Trichoplusia ni TED virus]	2083181	YP_009507248	Viruses	Artverviricota	Revtraviricetes	Ortervirales	Metaviridae	Errantivirus	Trichoplusia ni TED virus	gen	PRJNA580490	blastx	2083181	Genomic
183874	913	23.1818	NODE_183874_length_913_cov_23.181818	DAC80279.1	56.322	87	38	0	262	2	1	87	2.17e-26	116	DAC80279	1750927711	TPA_asm: integrase [Bos-associated insect adintovirus]	2597806	DAC80279	Viruses	Preplasmiviricota	Polintoviricetes	Orthopolintovirales	Adintoviridae		Bos-associated insect adintovirus	gen	PRJNA171749	blastx	2597806	Genomic
1838	1827	28.6744	NODE_1838_length_1827_cov_28.674379	AVR52565.1	43.942	553	290	6	79	1716	20	559	4.75e-137	421	AVR52565	1372040699	NP [Photinus pyralis orthomyxo-like virus 1]	2137183	AVR52565	Viruses	Negarnaviricota	Insthoviricetes	Articulavirales	Orthomyxoviridae		Photinus pyralis orthomyxo-like virus 1	trx	PRJNA694179	blastx	2137183	Transcriptomic
18393	1165	27.573	NODE_18393_length_1165_cov_27.572973	YP_184883.1	61.905	63	23	1	999	811	394	455	1.64e-10	74.7	YP_184883	57659646	unnamed protein product [Cotesia congregata bracovirus]	39640	YP_184883	Viruses				Polydnaviriformidae	Bracoviriform	Bracoviriform congregatae	gen	PRJNA580490	blastx	39640	Genomic
183	3546	270.349	NODE_183_length_3546_cov_270.349470	DAC80279.1	53.846	286	127	2	3541	2684	22	302	6.34e-96	319	DAC80279	1750927711	TPA_asm: integrase [Bos-associated insect adintovirus]	2597806	DAC80279	Viruses	Preplasmiviricota	Polintoviricetes	Orthopolintovirales	Adintoviridae		Bos-associated insect adintovirus	gen	PRJNA580490	blastx	2597806	Genomic
18410	941	33.3962	NODE_18410_length_941_cov_33.396163	YP_184887.1	51.515	66	31	1	743	549	4	69	6.42e-10	70.5	YP_184887	57659650	unnamed protein product [Cotesia congregata bracovirus]	39640	YP_184887	Viruses				Polydnaviriformidae	Bracoviriform	Bracoviriform congregatae	trx	PRJNA353242	blastx	39640	Transcriptomic
18414	1196	39.5635	NODE_18414_length_1196_cov_39.563541	YP_009507247.1	33.459	266	143	7	947	153	12	244	1.21e-29	129	YP_009507247	1464308872	ORF A [Trichoplusia ni TED virus]	2083181	YP_009507247	Viruses	Artverviricota	Revtraviricetes	Ortervirales	Metaviridae	Errantivirus	Trichoplusia ni TED virus	gen	PRJNA580490	blastx	2083181	Genomic
1841	2044	21.3519	NODE_1841_length_2044_cov_21.351936	ADJ58050.1	36.036	111	54	5	70	390	364	461	7.26e-07	65.1	ADJ58050	299929685	gag protein [Human immunodeficiency virus 1]	11676	ADJ58050	Viruses	Artverviricota	Revtraviricetes	Ortervirales	Retroviridae	Lentivirus	Human immunodeficiency virus 1	gen	PRJNA580490	blastx	11676	Genomic
18444	1160	35.1421	NODE_18444_length_1160_cov_35.142081	YP_008719979.1	25	256	168	9	998	255	219	458	5.69e-07	63.9	YP_008719979	556549065	efp [Clostera anastomosis granulovirus Henan]	1986291	YP_008719979	Viruses		Naldaviricetes	Lefavirales	Baculoviridae	Betabaculovirus	Clostera anastomosis granulovirus A	gen	PRJNA580490	blastx	1986291	Genomic
18449	939	169.904	NODE_18449_length_939_cov_169.903846	YP_009552461.1	36.704	267	152	5	3	800	226	476	3.37e-40	161	YP_009552461	1571838485	replicase protein [Nephila clavipes virus 4]	2108201	YP_009552461	Viruses	Kitrinoviricota	Alsuviricetes	Martellivirales	Virgaviridae		Nephila clavipes virus 4	trx	PRJNA353242	blastx	2108201	Transcriptomic
18451	1099	44.773	NODE_18451_length_1099_cov_44.772989	DAC81269.1	64	225	80	1	676	2	2	225	3.43e-100	306	DAC81269	1821957655	TPA_asm: FtsK [Bos-associated insect adintovirus 2]	2609867	DAC81269	Viruses	Preplasmiviricota	Polintoviricetes	Orthopolintovirales	Adintoviridae		Bos-associated insect adintovirus 2	gen	PRJNA580490	blastx	2609867	Genomic
1845	2025	64.0812	NODE_1845_length_2025_cov_64.081218	QBP37037.1	30.332	211	136	3	1391	759	78	277	4.41e-15	90.9	QBP37037	1596077649	putative envelope protein [Lampyris noctiluca errantivirus 1]	2552986	QBP37037	Viruses	Artverviricota	Revtraviricetes	Ortervirales	Metaviridae	Errantivirus	Lampyris noctiluca errantivirus 1	gen	PRJNA580490	blastx	2552986	Genomic
1848	1788	71.4986	NODE_1848_length_1788_cov_71.498557	AXU41595.1	22.654	309	207	12	329	1189	184	482	2.33e-10	65.9	AXU41595	1472011387	F protein [Mythimna unipuncta nucleopolyhedrovirus]	447897	AXU41595	Viruses		Naldaviricetes	Lefavirales	Baculoviridae	Alphabaculovirus	Mythimna unipuncta nucleopolyhedrovirus	gen	PRJNA580490	blastx	447897	Genomic
184	3603	42.635	NODE_184_length_3603_cov_42.635006	DAC81331.1	55.022	687	296	8	1388	3427	573	1253	0	768	DAC81331	1821957722	TPA_asm: PolB [Megastigmus wasp adintovirus]	2609859	DAC81331	Viruses	Preplasmiviricota	Polintoviricetes	Orthopolintovirales	Adintoviridae		Megastigmus wasp adintovirus	gen	PRJNA580490	blastx	2609859	Genomic
18503	1175	27.0554	NODE_18503_length_1175_cov_27.055357	YP_009507247.1	37.607	234	140	3	321	1019	5	233	7.34e-37	149	YP_009507247	1464308872	ORF A [Trichoplusia ni TED virus]	2083181	YP_009507247	Viruses	Artverviricota	Revtraviricetes	Ortervirales	Metaviridae	Errantivirus	Trichoplusia ni TED virus	gen	PRJNA580490	blastx	2083181	Genomic
18504	1364	46.0359	NODE_18504_length_1364_cov_46.035905	DAC81262.1	42.004	469	248	9	1364	9	204	665	6.65e-106	352	DAC81262	1821957648	TPA_asm: PolB [Bos-associated insect adintovirus 2]	2609867	DAC81262	Viruses	Preplasmiviricota	Polintoviricetes	Orthopolintovirales	Adintoviridae		Bos-associated insect adintovirus 2	gen	PRJNA580490	blastx	2609867	Genomic
1851	1901	32.7839	NODE_1851_length_1901_cov_32.783857	NP_048263.1	43.22	118	58	3	268	609	1	113	3.3e-14	80.9	NP_048263	9631384	ORF MSV192 hypothetical protein [Melanoplus sanguinipes entomopoxvirus]	83191	NP_048263	Viruses	Nucleocytoviricota	Pokkesviricetes	Chitovirales	Poxviridae	Deltaentomopoxvirus	Melanoplus sanguinipes entomopoxvirus	gen	PRJNA580490	blastx	83191	Genomic
18533	1179	33.4101	NODE_18533_length_1179_cov_33.410142	YP_009507247.1	37.008	127	77	1	5	385	107	230	3.05e-14	85.9	YP_009507247	1464308872	ORF A [Trichoplusia ni TED virus]	2083181	YP_009507247	Viruses	Artverviricota	Revtraviricetes	Ortervirales	Metaviridae	Errantivirus	Trichoplusia ni TED virus	gen	PRJNA580490	blastx	2083181	Genomic
18578	924	24.7319	NODE_18578_length_924_cov_24.731876	YP_009507247.1	41.667	60	35	0	647	468	133	192	9.58e-15	57.4	YP_009507247	1464308872	ORF A [Trichoplusia ni TED virus]	2083181	YP_009507247	Viruses	Artverviricota	Revtraviricetes	Ortervirales	Metaviridae	Errantivirus	Trichoplusia ni TED virus	gen	PRJNA580490	blastx	2083181	Genomic
1858	1650	42.0909	NODE_1858_length_1650_cov_42.090909	DAC81331.1	28.283	198	135	3	1070	1648	12	207	5.94e-15	91.3	DAC81331	1821957722	TPA_asm: PolB [Megastigmus wasp adintovirus]	2609859	DAC81331	Viruses	Preplasmiviricota	Polintoviricetes	Orthopolintovirales	Adintoviridae		Megastigmus wasp adintovirus	gen	PRJNA580490	blastx	2609859	Genomic
185	3270	41.1023	NODE_185_length_3270_cov_41.102333	YP_009507248.1	41.806	720	384	7	3258	1111	326	1014	6.49e-178	560	YP_009507248	1464308873	ORF B [Trichoplusia ni TED virus]	2083181	YP_009507248	Viruses	Artverviricota	Revtraviricetes	Ortervirales	Metaviridae	Errantivirus	Trichoplusia ni TED virus	gen	PRJNA580490	blastx	2083181	Genomic
186091	900	32.3598	NODE_186091_length_900_cov_32.359763	QBP37036.1	43.051	295	160	4	21	893	710	1000	4.19e-67	237	QBP37036	1596077648	putative RdRP [Lampyris noctiluca errantivirus 1]	2552986	QBP37036	Viruses	Artverviricota	Revtraviricetes	Ortervirales	Metaviridae	Errantivirus	Lampyris noctiluca errantivirus 1	gen	PRJNA171749	blastx	2552986	Genomic
18630	931	21.7945	NODE_18630_length_931_cov_21.794521	DAC80281.1	26.07	257	151	9	131	817	2	247	6.1e-10	71.2	DAC80281	1750927713	TPA_asm: adintoc3 [Bos-associated insect adintovirus]	2597806	DAC80281	Viruses	Preplasmiviricota	Polintoviricetes	Orthopolintovirales	Adintoviridae		Bos-associated insect adintovirus	gen	PRJNA580490	blastx	2597806	Genomic
18655	1229	25.1448	NODE_18655_length_1229_cov_25.144804	QBP37037.1	29.204	226	147	4	1143	469	78	291	1.33e-13	84.7	QBP37037	1596077649	putative envelope protein [Lampyris noctiluca errantivirus 1]	2552986	QBP37037	Viruses	Artverviricota	Revtraviricetes	Ortervirales	Metaviridae	Errantivirus	Lampyris noctiluca errantivirus 1	gen	PRJNA580490	blastx	2552986	Genomic
18661	907	39.9225	NODE_18661_length_907_cov_39.922535	DAC80281.1	27.237	257	156	9	814	116	2	251	1.22e-11	76.3	DAC80281	1750927713	TPA_asm: adintoc3 [Bos-associated insect adintovirus]	2597806	DAC80281	Viruses	Preplasmiviricota	Polintoviricetes	Orthopolintovirales	Adintoviridae		Bos-associated insect adintovirus	gen	PRJNA580490	blastx	2597806	Genomic
186	3453	47.6545	NODE_186_length_3453_cov_47.654503	DAC81331.1	45.728	1030	488	19	493	3447	81	1084	0	888	DAC81331	1821957722	TPA_asm: PolB [Megastigmus wasp adintovirus]	2609859	DAC81331	Viruses	Preplasmiviricota	Polintoviricetes	Orthopolintovirales	Adintoviridae		Megastigmus wasp adintovirus	gen	PRJNA580490	blastx	2609859	Genomic
18735	3680	24.3412	NODE_18735_length_3680_cov_24.341241	AKN04815.1	37.895	95	53	1	1403	1119	150	238	7.16e-07	64.3	AKN04815	844287535	gag protein, partial [Human immunodeficiency virus 1]	11676	AKN04815	Viruses	Artverviricota	Revtraviricetes	Ortervirales	Retroviridae	Lentivirus	Human immunodeficiency virus 1	gen	PRJNA171749	blastx	11676	Genomic
18741	894	83.584	NODE_18741_length_894_cov_83.584029	DAC80281.1	26.316	266	160	10	708	1	31	290	4.37e-08	65.9	DAC80281	1750927713	TPA_asm: adintoc3 [Bos-associated insect adintovirus]	2597806	DAC80281	Viruses	Preplasmiviricota	Polintoviricetes	Orthopolintovirales	Adintoviridae		Bos-associated insect adintovirus	gen	PRJNA580490	blastx	2597806	Genomic
18835	1064	24.7185	NODE_18835_length_1064_cov_24.718533	YP_803309.1	40.625	64	38	0	389	198	44	107	0.000415	51.2	YP_803309	116326772	hypothetical protein TNAV2c_gp086 [Trichoplusia ni ascovirus 2c]	328615	YP_803309	Viruses	Nucleocytoviricota	Megaviricetes	Pimascovirales	Ascoviridae	Ascovirus	Trichoplusia ni ascovirus 2c	gen	PRJNA580490	blastx	328615	Genomic
1883	2140	23.9894	NODE_1883_length_2140_cov_23.989448	AUW34383.1	32.367	621	391	10	339	2138	8	620	7.59e-107	350	AUW34383	1336812364	G [Blacklegged tick chuvirus-2]	2079604	AUW34383	Viruses	Negarnaviricota	Monjiviricetes	Jingchuvirales	Chuviridae	Nigecruvirus	Nigecruvirus ixodes	gen	PRJNA580490	blastx	2079604	Genomic
18851	947	23.9619	NODE_18851_length_947_cov_23.961883	QBP37037.1	27.368	190	132	3	711	145	78	262	6.25e-08	66.2	QBP37037	1596077649	putative envelope protein [Lampyris noctiluca errantivirus 1]	2552986	QBP37037	Viruses	Artverviricota	Revtraviricetes	Ortervirales	Metaviridae	Errantivirus	Lampyris noctiluca errantivirus 1	gen	PRJNA580490	blastx	2552986	Genomic
18873	964	23.6744	NODE_18873_length_964_cov_23.674367	DAC81292.1	26.667	225	141	7	928	299	281	496	7.81e-15	87	DAC81292	1821957680	TPA_asm: collagenase [Ladona dragonfly adintovirus]	2609856	DAC81292	Viruses	Preplasmiviricota	Polintoviricetes	Orthopolintovirales	Adintoviridae		Ladona dragonfly adintovirus	gen	PRJNA580490	blastx	2609856	Genomic
18887	1063	35.7857	NODE_18887_length_1063_cov_35.785714	YP_009507248.1	40	350	202	1	1058	9	626	967	2.5e-78	270	YP_009507248	1464308873	ORF B [Trichoplusia ni TED virus]	2083181	YP_009507248	Viruses	Artverviricota	Revtraviricetes	Ortervirales	Metaviridae	Errantivirus	Trichoplusia ni TED virus	gen	PRJNA580490	blastx	2083181	Genomic
1889	2077	26.2893	NODE_1889_length_2077_cov_26.289318	DAC81406.1	28.9	391	250	12	1258	155	47	432	1.32e-32	145	DAC81406	1821957804	TPA_asm: PolB-N [Rhodactis coral adintovirus]	2609865	DAC81406	Viruses	Preplasmiviricota	Polintoviricetes	Orthopolintovirales	Adintoviridae		Rhodactis coral adintovirus	gen	PRJNA580490	blastx	2609865	Genomic
188	3770	31.7868	NODE_188_length_3770_cov_31.786810	YP_009507248.1	59.906	636	229	6	1864	3768	10	620	0	799	YP_009507248	1464308873	ORF B [Trichoplusia ni TED virus]	2083181	YP_009507248	Viruses	Artverviricota	Revtraviricetes	Ortervirales	Metaviridae	Errantivirus	Trichoplusia ni TED virus	gen	PRJNA580490	blastx	2083181	Genomic
18929	1093	28.2283	NODE_18929_length_1093_cov_28.228324	YP_009507247.1	38.889	234	137	3	247	945	5	233	3.68e-40	157	YP_009507247	1464308872	ORF A [Trichoplusia ni TED virus]	2083181	YP_009507247	Viruses	Artverviricota	Revtraviricetes	Ortervirales	Metaviridae	Errantivirus	Trichoplusia ni TED virus	gen	PRJNA580490	blastx	2083181	Genomic
18943	1080	21.9473	NODE_18943_length_1080_cov_21.947317	DAC80278.1	55.307	358	158	1	6	1079	645	1000	4.78e-135	426	DAC80278	1750927710	TPA_asm: PolB [Bos-associated insect adintovirus]	2597806	DAC80278	Viruses	Preplasmiviricota	Polintoviricetes	Orthopolintovirales	Adintoviridae		Bos-associated insect adintovirus	gen	PRJNA580490	blastx	2597806	Genomic
18958	1026	70.5386	NODE_18958_length_1026_cov_70.538620	QBP37036.1	40.435	230	130	5	982	302	752	977	1.17e-39	160	QBP37036	1596077648	putative RdRP [Lampyris noctiluca errantivirus 1]	2552986	QBP37036	Viruses	Artverviricota	Revtraviricetes	Ortervirales	Metaviridae	Errantivirus	Lampyris noctiluca errantivirus 1	gen	PRJNA580490	blastx	2552986	Genomic
18959	962	20.5634	NODE_18959_length_962_cov_20.563396	NP_048263.1	44.068	118	57	4	755	414	1	113	1e-14	80.5	NP_048263	9631384	ORF MSV192 hypothetical protein [Melanoplus sanguinipes entomopoxvirus]	83191	NP_048263	Viruses	Nucleocytoviricota	Pokkesviricetes	Chitovirales	Poxviridae	Deltaentomopoxvirus	Melanoplus sanguinipes entomopoxvirus	gen	PRJNA369863+PRJNA508767	blastx	83191	Genomic
18994	1154	53.4067	NODE_18994_length_1154_cov_53.406733	DAC81331.1	55.556	387	164	4	12	1154	587	971	8.01e-145	452	DAC81331	1821957722	TPA_asm: PolB [Megastigmus wasp adintovirus]	2609859	DAC81331	Viruses	Preplasmiviricota	Polintoviricetes	Orthopolintovirales	Adintoviridae		Megastigmus wasp adintovirus	gen	PRJNA580490	blastx	2609859	Genomic
189	3370	43.7861	NODE_189_length_3370_cov_43.786124	YP_009507248.1	42.105	760	404	8	3368	1104	286	1014	0	598	YP_009507248	1464308873	ORF B [Trichoplusia ni TED virus]	2083181	YP_009507248	Viruses	Artverviricota	Revtraviricetes	Ortervirales	Metaviridae	Errantivirus	Trichoplusia ni TED virus	gen	PRJNA580490	blastx	2083181	Genomic
18	2428	87.7767	NODE_18_length_2428_cov_87.776654	AXN90918.1	28.144	501	298	22	1954	524	531	993	1.37e-28	137	AXN90918	1450288991	polyprotein [Nylanderia fulva virus 1]	1871153	AXN90918	Viruses	Pisuviricota	Pisoniviricetes	Picornavirales	Solinviviridae	Nyfulvavirus	Nylanderia fulva virus 1	trx	PRJNA280017	blastx	1871153	Transcriptomic
18	4336	35.7164	NODE_18_length_4336_cov_35.716421	APC60260.1	99.671	608	2	0	44	1867	1368	1975	0	1226	APC60260	1102595528	RNA-dependent RNA polymerase [Potato virus S]	12169	APC60260.1	Viruses	Kitrinoviricota	Alsuviricetes	Tymovirales	Betaflexiviridae	Carlavirus	Potato virus S	blastn	PRJNA646009	blastx	12169	Transcriptomic
18	9911	192.833	NODE_18_length_9911_cov_192.833401	QBP37019.1	33.861	1642	950	41	4980	9731	1506	3069	0	848	QBP37019	1596077619	putative polyprotein [Lampyris noctiluca iflavirus 1]	2552988	QBP37019	Viruses	Pisuviricota	Pisoniviricetes	Picornavirales	Iflaviridae		Lampyris noctiluca iflavirus 1	trx	PRJNA553565	blastx	2552988	Transcriptomic
19016	1199	106.776	NODE_19016_length_1199_cov_106.776224	DAC80278.1	47.753	178	92	1	667	1197	218	395	7.71e-64	183	DAC80278	1750927710	TPA_asm: PolB [Bos-associated insect adintovirus]	2597806	DAC80278	Viruses	Preplasmiviricota	Polintoviricetes	Orthopolintovirales	Adintoviridae		Bos-associated insect adintovirus	gen	PRJNA580490	blastx	2597806	Genomic
190602	874	931.435	NODE_190602_length_874_cov_931.434676	DAC80285.1	40.513	195	99	3	289	873	1	178	6.76e-35	136	DAC80285	1750927717	TPA_asm: penton [Bos-associated insect adintovirus]	2597806	DAC80285	Viruses	Preplasmiviricota	Polintoviricetes	Orthopolintovirales	Adintoviridae		Bos-associated insect adintovirus	gen	PRJNA171749	blastx	2597806	Genomic
1906	2226	34.4127	NODE_1906_length_2226_cov_34.412713	YP_009507247.1	38.889	234	137	3	310	1008	5	233	7.24e-38	157	YP_009507247	1464308872	ORF A [Trichoplusia ni TED virus]	2083181	YP_009507247	Viruses	Artverviricota	Revtraviricetes	Ortervirales	Metaviridae	Errantivirus	Trichoplusia ni TED virus	gen	PRJNA580490	blastx	2083181	Genomic
190768	873	255.194	NODE_190768_length_873_cov_255.194377	YP_009507248.1	64.138	290	104	0	4	873	131	420	4.73e-137	424	YP_009507248	1464308873	ORF B [Trichoplusia ni TED virus]	2083181	YP_009507248	Viruses	Artverviricota	Revtraviricetes	Ortervirales	Metaviridae	Errantivirus	Trichoplusia ni TED virus	gen	PRJNA171749	blastx	2083181	Genomic
190	6065	99.4779	NODE_190_length_6065_cov_99.477870	YP_006383589.1	30.702	342	170	14	2557	1727	326	665	2.4e-13	88.6	YP_006383589	389060381	DNA polymerase [Clostridium phage phiCP7R]	1162304	YP_006383589	Viruses	Uroviricota	Caudoviricetes		Guelinviridae	Brucesealvirus	Brucesealvirus CP7R	gen	PRJNA580490	blastx	1162304	Genomic
19125	1123	29.3361	NODE_19125_length_1123_cov_29.336142	QBP37036.1	40.294	340	195	4	106	1110	661	997	2e-71	252	QBP37036	1596077648	putative RdRP [Lampyris noctiluca errantivirus 1]	2552986	QBP37036	Viruses	Artverviricota	Revtraviricetes	Ortervirales	Metaviridae	Errantivirus	Lampyris noctiluca errantivirus 1	gen	PRJNA580490	blastx	2552986	Genomic
19125	1163	25.2653	NODE_19125_length_1163_cov_25.265343	QBP37037.1	26.549	226	158	2	829	152	2	219	2.1e-10	74.7	QBP37037	1596077649	putative envelope protein [Lampyris noctiluca errantivirus 1]	2552986	QBP37037	Viruses	Artverviricota	Revtraviricetes	Ortervirales	Metaviridae	Errantivirus	Lampyris noctiluca errantivirus 1	gen	PRJNA580490	blastx	2552986	Genomic
19144	1074	33.8606	NODE_19144_length_1074_cov_33.860648	DAC81336.1	27.778	180	103	7	442	939	50	216	2.14e-05	57.4	DAC81336	1821957727	TPA_asm: FtsK [Megastigmus wasp adintovirus]	2609859	DAC81336	Viruses	Preplasmiviricota	Polintoviricetes	Orthopolintovirales	Adintoviridae		Megastigmus wasp adintovirus	gen	PRJNA580490	blastx	2609859	Genomic
191458	869	35.5565	NODE_191458_length_869_cov_35.556511	DAC81331.1	41.358	162	83	3	467	3	619	775	3.71e-50	120	DAC81331	1821957722	TPA_asm: PolB [Megastigmus wasp adintovirus]	2609859	DAC81331	Viruses	Preplasmiviricota	Polintoviricetes	Orthopolintovirales	Adintoviridae		Megastigmus wasp adintovirus	gen	PRJNA171749	blastx	2609859	Genomic
191	2752	100.936	NODE_191_length_2752_cov_100.935855	DAC81454.1	55.769	208	89	3	2752	2138	101	308	2.02e-60	219	DAC81454	1821957974	TPA_asm: integrase [Spodoptera moth adintovirus 2]	2609854	DAC81454	Viruses	Preplasmiviricota	Polintoviricetes	Orthopolintovirales	Adintoviridae		Spodoptera moth adintovirus 2	gen	PRJNA580490	blastx	2609854	Genomic
191	3516	174.523	NODE_191_length_3516_cov_174.522681	DAC81267.1	53.48	273	118	4	2	808	39	306	1.8e-85	290	DAC81267	1821957653	TPA_asm: integrase [Bos-associated insect adintovirus 2]	2609867	DAC81267	Viruses	Preplasmiviricota	Polintoviricetes	Orthopolintovirales	Adintoviridae		Bos-associated insect adintovirus 2	gen	PRJNA580490	blastx	2609867	Genomic
19212	1180	52.0924	NODE_19212_length_1180_cov_52.092444	YP_009507248.1	41.667	192	89	1	603	1178	1	169	2.44e-36	152	YP_009507248	1464308873	ORF B [Trichoplusia ni TED virus]	2083181	YP_009507248	Viruses	Artverviricota	Revtraviricetes	Ortervirales	Metaviridae	Errantivirus	Trichoplusia ni TED virus	gen	PRJNA580490	blastx	2083181	Genomic
19260	938	31.5504	NODE_19260_length_938_cov_31.550396	DAC81331.1	56.918	318	129	3	2	937	594	909	3.93e-121	386	DAC81331	1821957722	TPA_asm: PolB [Megastigmus wasp adintovirus]	2609859	DAC81331	Viruses	Preplasmiviricota	Polintoviricetes	Orthopolintovirales	Adintoviridae		Megastigmus wasp adintovirus	gen	PRJNA580490	blastx	2609859	Genomic
19279	878	110.527	NODE_19279_length_878_cov_110.527339	DAC80278.1	49.18	183	92	1	333	878	218	400	1.75e-58	195	DAC80278	1750927710	TPA_asm: PolB [Bos-associated insect adintovirus]	2597806	DAC80278	Viruses	Preplasmiviricota	Polintoviricetes	Orthopolintovirales	Adintoviridae		Bos-associated insect adintovirus	gen	PRJNA580490	blastx	2597806	Genomic
19282	1160	35.4597	NODE_19282_length_1160_cov_35.459729	YP_001687092.1	43.333	60	34	0	395	216	64	123	0.000225	52.4	YP_001687092	168804160	hypothetical protein SGHV144 [Glossina pallidipes salivary gland hypertrophy virus]	379529	YP_001687092	Viruses		Naldaviricetes	Lefavirales	Hytrosaviridae	Glossinavirus	Glossina hytrosavirus	gen	PRJNA580490	blastx	379529	Genomic
192	3350	142.263	NODE_192_length_3350_cov_142.263126	DAC81454.1	56.364	220	93	3	8	658	89	308	1.49e-66	238	DAC81454	1821957974	TPA_asm: integrase [Spodoptera moth adintovirus 2]	2609854	DAC81454	Viruses	Preplasmiviricota	Polintoviricetes	Orthopolintovirales	Adintoviridae		Spodoptera moth adintovirus 2	gen	PRJNA580490	blastx	2609854	Genomic
193323	858	96.9776	NODE_193323_length_858_cov_96.977584	YP_009507249.1	26.275	255	185	2	794	39	38	292	3.26e-20	100	YP_009507249	1464308874	ORF C [Trichoplusia ni TED virus]	2083181	YP_009507249	Viruses	Artverviricota	Revtraviricetes	Ortervirales	Metaviridae	Errantivirus	Trichoplusia ni TED virus	gen	PRJNA171749	blastx	2083181	Genomic
1933	2025	36.9888	NODE_1933_length_2025_cov_36.988832	YP_009507247.1	37.363	182	112	2	1424	882	12	192	1.39e-32	142	YP_009507247	1464308872	ORF A [Trichoplusia ni TED virus]	2083181	YP_009507247	Viruses	Artverviricota	Revtraviricetes	Ortervirales	Metaviridae	Errantivirus	Trichoplusia ni TED virus	gen	PRJNA580490	blastx	2083181	Genomic
1934	1820	29.2759	NODE_1934_length_1820_cov_29.275921	AVR52565.1	43.942	553	290	6	1758	121	20	559	1.9e-137	422	AVR52565	1372040699	NP [Photinus pyralis orthomyxo-like virus 1]	2137183	AVR52565	Viruses	Negarnaviricota	Insthoviricetes	Articulavirales	Orthomyxoviridae		Photinus pyralis orthomyxo-like virus 1	trx	PRJNA553565	blastx	2137183	Transcriptomic
19363	1020	28.4197	NODE_19363_length_1020_cov_28.419689	DAC81292.1	26.667	225	141	7	81	710	281	496	7.02e-15	87.4	DAC81292	1821957680	TPA_asm: collagenase [Ladona dragonfly adintovirus]	2609856	DAC81292	Viruses	Preplasmiviricota	Polintoviricetes	Orthopolintovirales	Adintoviridae		Ladona dragonfly adintovirus	gen	PRJNA580490	blastx	2609856	Genomic
19366	956	22.4229	NODE_19366_length_956_cov_22.422863	DAC81292.1	26.667	225	141	7	940	311	281	496	2.18e-15	88.6	DAC81292	1821957680	TPA_asm: collagenase [Ladona dragonfly adintovirus]	2609856	DAC81292	Viruses	Preplasmiviricota	Polintoviricetes	Orthopolintovirales	Adintoviridae		Ladona dragonfly adintovirus	gen	PRJNA580490	blastx	2609856	Genomic
19377	1191	20.9331	NODE_19377_length_1191_cov_20.933099	YP_001687092.1	43.333	60	34	0	796	975	64	123	0.000233	52.4	YP_001687092	168804160	hypothetical protein SGHV144 [Glossina pallidipes salivary gland hypertrophy virus]	379529	YP_001687092	Viruses		Naldaviricetes	Lefavirales	Hytrosaviridae	Glossinavirus	Glossina hytrosavirus	gen	PRJNA369863+PRJNA508767	blastx	379529	Genomic
1939	1788	23.0929	NODE_1939_length_1788_cov_23.092902	DAC81262.1	38.197	610	342	11	9	1787	33	624	3.95e-127	414	DAC81262	1821957648	TPA_asm: PolB [Bos-associated insect adintovirus 2]	2609867	DAC81262	Viruses	Preplasmiviricota	Polintoviricetes	Orthopolintovirales	Adintoviridae		Bos-associated insect adintovirus 2	gen	PRJNA580490	blastx	2609867	Genomic
193	3242	33.925	NODE_193_length_3242_cov_33.925008	YP_009507248.1	41.562	717	384	7	1	2139	329	1014	1.76e-176	556	YP_009507248	1464308873	ORF B [Trichoplusia ni TED virus]	2083181	YP_009507248	Viruses	Artverviricota	Revtraviricetes	Ortervirales	Metaviridae	Errantivirus	Trichoplusia ni TED virus	gen	PRJNA580490	blastx	2083181	Genomic
193	3270	38.5397	NODE_193_length_3270_cov_38.539658	YP_009507248.1	41.643	718	384	7	2	2143	328	1014	1.23e-176	556	YP_009507248	1464308873	ORF B [Trichoplusia ni TED virus]	2083181	YP_009507248	Viruses	Artverviricota	Revtraviricetes	Ortervirales	Metaviridae	Errantivirus	Trichoplusia ni TED virus	gen	PRJNA580490	blastx	2083181	Genomic
194876	849	307.112	NODE_194876_length_849_cov_307.112091	DAC80278.1	42.188	64	37	0	10	201	139	202	1.02e-06	58.2	DAC80278	1750927710	TPA_asm: PolB [Bos-associated insect adintovirus]	2597806	DAC80278	Viruses	Preplasmiviricota	Polintoviricetes	Orthopolintovirales	Adintoviridae		Bos-associated insect adintovirus	gen	PRJNA171749	blastx	2597806	Genomic
19487	1081	33.1842	NODE_19487_length_1081_cov_33.184211	YP_009507248.1	62.136	309	97	5	926	3	331	620	7.62e-125	395	YP_009507248	1464308873	ORF B [Trichoplusia ni TED virus]	2083181	YP_009507248	Viruses	Artverviricota	Revtraviricetes	Ortervirales	Metaviridae	Errantivirus	Trichoplusia ni TED virus	gen	PRJNA580490	blastx	2083181	Genomic
1948	2054	23.1796	NODE_1948_length_2054_cov_23.179590	AKN04815.1	29.825	171	105	4	1418	909	82	238	2.97e-07	64.7	AKN04815	844287535	gag protein, partial [Human immunodeficiency virus 1]	11676	AKN04815	Viruses	Artverviricota	Revtraviricetes	Ortervirales	Retroviridae	Lentivirus	Human immunodeficiency virus 1	gen	PRJNA580490	blastx	11676	Genomic
19530	1339	55.2329	NODE_19530_length_1339_cov_55.232866	DAC81331.1	55.33	394	169	5	1339	173	862	1253	3.84e-135	429	DAC81331	1821957722	TPA_asm: PolB [Megastigmus wasp adintovirus]	2609859	DAC81331	Viruses	Preplasmiviricota	Polintoviricetes	Orthopolintovirales	Adintoviridae		Megastigmus wasp adintovirus	gen	PRJNA580490	blastx	2609859	Genomic
19541	1209	21.2305	NODE_19541_length_1209_cov_21.230503	DAC80278.1	55.814	387	169	1	1208	48	648	1032	2.16e-150	469	DAC80278	1750927710	TPA_asm: PolB [Bos-associated insect adintovirus]	2597806	DAC80278	Viruses	Preplasmiviricota	Polintoviricetes	Orthopolintovirales	Adintoviridae		Bos-associated insect adintovirus	gen	PRJNA580490	blastx	2597806	Genomic
195774	844	591.831	NODE_195774_length_844_cov_591.831432	DAC81339.1	43.182	220	111	4	182	841	22	227	2.71e-50	176	DAC81339	1821957730	TPA_asm: penton [Megastigmus wasp adintovirus]	2609859	DAC81339	Viruses	Preplasmiviricota	Polintoviricetes	Orthopolintovirales	Adintoviridae		Megastigmus wasp adintovirus	gen	PRJNA171749	blastx	2609859	Genomic
19595	1068	25.3228	NODE_19595_length_1068_cov_25.322804	DAC81406.1	29.067	375	238	12	6	1067	54	421	1.07e-38	156	DAC81406	1821957804	TPA_asm: PolB-N [Rhodactis coral adintovirus]	2609865	DAC81406	Viruses	Preplasmiviricota	Polintoviricetes	Orthopolintovirales	Adintoviridae		Rhodactis coral adintovirus	gen	PRJNA580490	blastx	2609865	Genomic
1959	1504	20.9165	NODE_1959_length_1504_cov_20.916494	YP_001687092.1	43.333	60	34	0	436	257	64	123	0.000306	52.4	YP_001687092	168804160	hypothetical protein SGHV144 [Glossina pallidipes salivary gland hypertrophy virus]	379529	YP_001687092	Viruses		Naldaviricetes	Lefavirales	Hytrosaviridae	Glossinavirus	Glossina hytrosavirus	gen	PRJNA369863+PRJNA508767	blastx	379529	Genomic
19649	1078	49.3011	NODE_19649_length_1078_cov_49.301075	YP_009507247.1	33.557	149	97	2	445	2	12	159	1.11e-18	98.2	YP_009507247	1464308872	ORF A [Trichoplusia ni TED virus]	2083181	YP_009507247	Viruses	Artverviricota	Revtraviricetes	Ortervirales	Metaviridae	Errantivirus	Trichoplusia ni TED virus	gen	PRJNA580490	blastx	2083181	Genomic
19659	997	20.9278	NODE_19659_length_997_cov_20.927813	DAC81292.1	26.667	225	141	7	917	288	281	496	7.57e-15	87	DAC81292	1821957680	TPA_asm: collagenase [Ladona dragonfly adintovirus]	2609856	DAC81292	Viruses	Preplasmiviricota	Polintoviricetes	Orthopolintovirales	Adintoviridae		Ladona dragonfly adintovirus	gen	PRJNA369863+PRJNA508767	blastx	2609856	Genomic
197051	837	337.963	NODE_197051_length_837_cov_337.962916	YP_009507248.1	44.803	279	151	2	836	3	737	1013	2.61e-80	273	YP_009507248	1464308873	ORF B [Trichoplusia ni TED virus]	2083181	YP_009507248	Viruses	Artverviricota	Revtraviricetes	Ortervirales	Metaviridae	Errantivirus	Trichoplusia ni TED virus	gen	PRJNA171749	blastx	2083181	Genomic
1970	1512	34.2237	NODE_1970_length_1512_cov_34.223747	YP_009507247.1	36.413	184	115	2	930	382	12	194	4.33e-31	135	YP_009507247	1464308872	ORF A [Trichoplusia ni TED virus]	2083181	YP_009507247	Viruses	Artverviricota	Revtraviricetes	Ortervirales	Metaviridae	Errantivirus	Trichoplusia ni TED virus	gen	PRJNA580490	blastx	2083181	Genomic
1973	515	69	NODE_1973_length_515_cov_69.000000	YP_803355.1	39.416	137	73	3	9	404	236	367	3.44e-21	99.4	YP_803355	116326818	hypothetical protein TNAV2c_gp132 [Trichoplusia ni ascovirus 2c]	328615	YP_803355.1	Viruses	Nucleocytoviricota	Megaviricetes	Pimascovirales	Ascoviridae	Ascovirus	Trichoplusia ni ascovirus 2c	blastn	PRJNA464380	blastx	328615	Transcriptomic
19755	950	31.6458	NODE_19755_length_950_cov_31.645810	DAC81331.1	45.783	332	153	7	13	948	430	754	1.92e-88	298	DAC81331	1821957722	TPA_asm: PolB [Megastigmus wasp adintovirus]	2609859	DAC81331	Viruses	Preplasmiviricota	Polintoviricetes	Orthopolintovirales	Adintoviridae		Megastigmus wasp adintovirus	gen	PRJNA580490	blastx	2609859	Genomic
19756	1183	27.9681	NODE_19756_length_1183_cov_27.968085	YP_009507248.1	57.55	351	143	1	1055	3	10	354	3.96e-141	439	YP_009507248	1464308873	ORF B [Trichoplusia ni TED virus]	2083181	YP_009507248	Viruses	Artverviricota	Revtraviricetes	Ortervirales	Metaviridae	Errantivirus	Trichoplusia ni TED virus	gen	PRJNA580490	blastx	2083181	Genomic
19775	872	97.7271	NODE_19775_length_872_cov_97.727050	DAC80281.1	25.2	250	158	8	725	45	15	258	3.34e-06	60.1	DAC80281	1750927713	TPA_asm: adintoc3 [Bos-associated insect adintovirus]	2597806	DAC80281	Viruses	Preplasmiviricota	Polintoviricetes	Orthopolintovirales	Adintoviridae		Bos-associated insect adintovirus	gen	PRJNA580490	blastx	2597806	Genomic
198110	831	285.508	NODE_198110_length_831_cov_285.507732	QBP37037.1	23.077	208	153	3	177	800	78	278	6.44e-10	71.2	QBP37037	1596077649	putative envelope protein [Lampyris noctiluca errantivirus 1]	2552986	QBP37037	Viruses	Artverviricota	Revtraviricetes	Ortervirales	Metaviridae	Errantivirus	Lampyris noctiluca errantivirus 1	gen	PRJNA171749	blastx	2552986	Genomic
1982	1549	39.5288	NODE_1982_length_1549_cov_39.528782	QBP37036.1	45.37	324	168	5	381	1337	697	1016	4.02e-76	270	QBP37036	1596077648	putative RdRP [Lampyris noctiluca errantivirus 1]	2552986	QBP37036	Viruses	Artverviricota	Revtraviricetes	Ortervirales	Metaviridae	Errantivirus	Lampyris noctiluca errantivirus 1	gen	PRJNA580490	blastx	2552986	Genomic
19840	1181	35.4423	NODE_19840_length_1181_cov_35.442274	YP_009507248.1	41.969	193	89	1	580	2	1	170	6.16e-37	154	YP_009507248	1464308873	ORF B [Trichoplusia ni TED virus]	2083181	YP_009507248	Viruses	Artverviricota	Revtraviricetes	Ortervirales	Metaviridae	Errantivirus	Trichoplusia ni TED virus	gen	PRJNA580490	blastx	2083181	Genomic
19890	1202	116.35	NODE_19890_length_1202_cov_116.350480	DAC80278.1	44	125	70	0	826	1200	218	342	9.76e-46	124	DAC80278	1750927710	TPA_asm: PolB [Bos-associated insect adintovirus]	2597806	DAC80278	Viruses	Preplasmiviricota	Polintoviricetes	Orthopolintovirales	Adintoviridae		Bos-associated insect adintovirus	gen	PRJNA580490	blastx	2597806	Genomic
198	3342	162.773	NODE_198_length_3342_cov_162.773350	DAC81454.1	56.019	216	92	3	2	640	93	308	3.15e-64	231	DAC81454	1821957974	TPA_asm: integrase [Spodoptera moth adintovirus 2]	2609854	DAC81454	Viruses	Preplasmiviricota	Polintoviricetes	Orthopolintovirales	Adintoviridae		Spodoptera moth adintovirus 2	gen	PRJNA580490	blastx	2609854	Genomic
1990	2047	50.2123	NODE_1990_length_2047_cov_50.212349	QBP37036.1	37.313	268	159	6	1676	888	714	977	1.2e-38	166	QBP37036	1596077648	putative RdRP [Lampyris noctiluca errantivirus 1]	2552986	QBP37036	Viruses	Artverviricota	Revtraviricetes	Ortervirales	Metaviridae	Errantivirus	Lampyris noctiluca errantivirus 1	gen	PRJNA580490	blastx	2552986	Genomic
19960	1060	36.1254	NODE_19960_length_1060_cov_36.125373	NP_048263.1	44.915	118	56	4	312	653	1	113	2.87e-15	82.4	NP_048263	9631384	ORF MSV192 hypothetical protein [Melanoplus sanguinipes entomopoxvirus]	83191	NP_048263	Viruses	Nucleocytoviricota	Pokkesviricetes	Chitovirales	Poxviridae	Deltaentomopoxvirus	Melanoplus sanguinipes entomopoxvirus	gen	PRJNA580490	blastx	83191	Genomic
1998	2047	34.3243	NODE_1998_length_2047_cov_34.324297	YP_009507247.1	37.363	182	112	2	633	1175	12	192	2.68e-32	141	YP_009507247	1464308872	ORF A [Trichoplusia ni TED virus]	2083181	YP_009507247	Viruses	Artverviricota	Revtraviricetes	Ortervirales	Metaviridae	Errantivirus	Trichoplusia ni TED virus	gen	PRJNA580490	blastx	2083181	Genomic
1	10359	64.3818	NODE_1_length_10359_cov_64.381793	YP_009552461.1	31.358	1046	637	25	5375	2418	1877	2901	1.74e-134	489	YP_009552461	1571838485	replicase protein [Nephila clavipes virus 4]	2108201	YP_009552461	Viruses	Kitrinoviricota	Alsuviricetes	Martellivirales	Virgaviridae		Nephila clavipes virus 4	trx	PRJNA280017	blastx	2108201	Transcriptomic
1	11625	427.41	NODE_1_length_11625_cov_427.409680	YP_002790879.1	24.534	966	635	30	6755	9475	1620	2550	6.8e-51	214	YP_002790879	226377831	putative nonstructural polyprotein [Solenopsis invicta virus 3]	631345	YP_002790879	Viruses	Pisuviricota	Pisoniviricetes	Picornavirales	Solinviviridae	Invictavirus	Solenopsis invicta virus 3	trx	PRJNA336167	blastx	631345	Transcriptomic
1	1309	197.727	NODE_1_length_1309_cov_197.727273	YP_009336725.1	25.065	383	244	16	1255	155	74	429	1.03e-06	63.5	YP_009336725	1132370614	hypothetical protein 1 [Hubei orthoptera virus 5]	1923013	YP_009336725	Viruses	Negarnaviricota	Monjiviricetes	Mononegavirales	Xinmoviridae	Anphevirus	Orthopteran anphevirus	trx	PRJNA438159	blastx	1923013	Transcriptomic
1	14482	858.024	NODE_1_length_14482_cov_858.024121	QMP82151.1	29.326	1930	1212	38	6614	918	2	1810	0	769	QMP82151	1882567270	RNA-dependent RNA polymerase [Odonatan anphe-related virus OKIAV59]	2746375	QMP82151	Viruses	Negarnaviricota	Monjiviricetes	Mononegavirales	Xinmoviridae	Ulegvirus	Ulegvirus freckenfeldense	trx	PRJNA275431	blastx	2746375	Transcriptomic
1	14486	119.472	NODE_1_length_14486_cov_119.472039	QMP82151.1	30.892	1502	986	17	6611	2151	2	1466	0	742	QMP82151	1882567270	RNA-dependent RNA polymerase [Odonatan anphe-related virus OKIAV59]	2746375	QMP82151	Viruses	Negarnaviricota	Monjiviricetes	Mononegavirales	Xinmoviridae	Ulegvirus	Ulegvirus freckenfeldense	trx	PRJNA275662	blastx	2746375	Transcriptomic
1	14588	3583.43	NODE_1_length_14588_cov_3583.427097	QMP82151.1	30.918	1504	987	17	7930	12396	2	1468	0	744	QMP82151	1882567270	RNA-dependent RNA polymerase [Odonatan anphe-related virus OKIAV59]	2746375	QMP82151	Viruses	Negarnaviricota	Monjiviricetes	Mononegavirales	Xinmoviridae	Ulegvirus	Ulegvirus freckenfeldense	trx	PRJNA464380	blastx	2746375	Transcriptomic
1	8459	177.514	NODE_1_length_8459_cov_177.514398	AMN08810.1	98.582	1975	28	0	38	5962	1	1975	0	3970	AMN08810	1002341916	RdRp [Potato virus S]	12169	AMN08810.1	Viruses	Kitrinoviricota	Alsuviricetes	Tymovirales	Betaflexiviridae	Carlavirus	Potato virus S	blastn	PRJNA694179	blastx	12169	Transcriptomic
1	8460	40.2604	NODE_1_length_8460_cov_40.260440	AMN08810.1	98.734	1975	25	0	43	5967	1	1975	0	3975	AMN08810	1002341916	RdRp [Potato virus S]	12169	AMN08810.1	Viruses	Kitrinoviricota	Alsuviricetes	Tymovirales	Betaflexiviridae	Carlavirus	Potato virus S	blastn	PRJNA646009	blastx	12169	Transcriptomic
1	8467	575.312	NODE_1_length_8467_cov_575.311816	AMN08810.1	98.734	1975	25	0	8431	2507	1	1975	0	3978	AMN08810	1002341916	RdRp [Potato virus S]	12169	AMN08810.1	Viruses	Kitrinoviricota	Alsuviricetes	Tymovirales	Betaflexiviridae	Carlavirus	Potato virus S	blastn	PRJNA646009	blastx	12169	Transcriptomic
1	8468	591.26	NODE_1_length_8468_cov_591.260430	AMN08810.1	98.734	1975	25	0	8432	2508	1	1975	0	3978	AMN08810	1002341916	RdRp [Potato virus S]	12169	AMN08810.1	Viruses	Kitrinoviricota	Alsuviricetes	Tymovirales	Betaflexiviridae	Carlavirus	Potato virus S	blastn	PRJNA646009	blastx	12169	Transcriptomic
1	8471	749.114	NODE_1_length_8471_cov_749.113712	AMN08810.1	98.684	1975	26	0	8422	2498	1	1975	0	3974	AMN08810	1002341916	RdRp [Potato virus S]	12169	AMN08810.1	Viruses	Kitrinoviricota	Alsuviricetes	Tymovirales	Betaflexiviridae	Carlavirus	Potato virus S	blastn	PRJNA694179	blastx	12169	Transcriptomic
1	8472	926.354	NODE_1_length_8472_cov_926.354164	AMN08810.1	98.734	1975	25	0	63	5987	1	1975	0	3975	AMN08810	1002341916	RdRp [Potato virus S]	12169	AMN08810.1	Viruses	Kitrinoviricota	Alsuviricetes	Tymovirales	Betaflexiviridae	Carlavirus	Potato virus S	blastn	PRJNA646009	blastx	12169	Transcriptomic
1	8476	959.405	NODE_1_length_8476_cov_959.404703	AMN08810.1	98.734	1975	25	0	67	5991	1	1975	0	3975	AMN08810	1002341916	RdRp [Potato virus S]	12169	AMN08810.1	Viruses	Kitrinoviricota	Alsuviricetes	Tymovirales	Betaflexiviridae	Carlavirus	Potato virus S	blastn	PRJNA646009	blastx	12169	Transcriptomic
1	8482	572.625	NODE_1_length_8482_cov_572.624896	AMN08810.1	98.734	1975	25	0	8432	2508	1	1975	0	3975	AMN08810	1002341916	RdRp [Potato virus S]	12169	AMN08810.1	Viruses	Kitrinoviricota	Alsuviricetes	Tymovirales	Betaflexiviridae	Carlavirus	Potato virus S	blastn	PRJNA646009	blastx	12169	Transcriptomic
1	8482	596.024	NODE_1_length_8482_cov_596.024208	AMN08810.1	98.734	1975	25	0	8432	2508	1	1975	0	3975	AMN08810	1002341916	RdRp [Potato virus S]	12169	AMN08810.1	Viruses	Kitrinoviricota	Alsuviricetes	Tymovirales	Betaflexiviridae	Carlavirus	Potato virus S	blastn	PRJNA646009	blastx	12169	Transcriptomic
1	8482	935.711	NODE_1_length_8482_cov_935.711404	AMN08810.1	98.734	1975	25	0	8434	2510	1	1975	0	3975	AMN08810	1002341916	RdRp [Potato virus S]	12169	AMN08810.1	Viruses	Kitrinoviricota	Alsuviricetes	Tymovirales	Betaflexiviridae	Carlavirus	Potato virus S	blastn	PRJNA646009	blastx	12169	Transcriptomic
1	8484	918.117	NODE_1_length_8484_cov_918.117096	AMN08810.1	98.734	1975	25	0	8433	2509	1	1975	0	3975	AMN08810	1002341916	RdRp [Potato virus S]	12169	AMN08810.1	Viruses	Kitrinoviricota	Alsuviricetes	Tymovirales	Betaflexiviridae	Carlavirus	Potato virus S	blastn	PRJNA646009	blastx	12169	Transcriptomic
1	8484	946.336	NODE_1_length_8484_cov_946.335746	AMN08810.1	98.684	1975	26	0	8436	2512	1	1975	0	3974	AMN08810	1002341916	RdRp [Potato virus S]	12169	AMN08810.1	Viruses	Kitrinoviricota	Alsuviricetes	Tymovirales	Betaflexiviridae	Carlavirus	Potato virus S	blastn	PRJNA646009	blastx	12169	Transcriptomic
1	8502	917.646	NODE_1_length_8502_cov_917.646265	AMN08810.1	98.684	1975	26	0	8436	2512	1	1975	0	3974	AMN08810	1002341916	RdRp [Potato virus S]	12169	AMN08810.1	Viruses	Kitrinoviricota	Alsuviricetes	Tymovirales	Betaflexiviridae	Carlavirus	Potato virus S	blastn	PRJNA646009	blastx	12169	Transcriptomic
1	8510	579.72	NODE_1_length_8510_cov_579.719929	AMN08810.1	98.734	1975	25	0	8439	2515	1	1975	0	3975	AMN08810	1002341916	RdRp [Potato virus S]	12169	AMN08810.1	Viruses	Kitrinoviricota	Alsuviricetes	Tymovirales	Betaflexiviridae	Carlavirus	Potato virus S	blastn	PRJNA646009	blastx	12169	Transcriptomic
1	8511	568.579	NODE_1_length_8511_cov_568.579470	AMN08810.1	98.734	1975	25	0	81	6005	1	1975	0	3975	AMN08810	1002341916	RdRp [Potato virus S]	12169	AMN08810.1	Viruses	Kitrinoviricota	Alsuviricetes	Tymovirales	Betaflexiviridae	Carlavirus	Potato virus S	blastn	PRJNA646009	blastx	12169	Transcriptomic
1	8518	573.08	NODE_1_length_8518_cov_573.079995	AMN08810.1	98.734	1975	25	0	8436	2512	1	1975	0	3975	AMN08810	1002341916	RdRp [Potato virus S]	12169	AMN08810.1	Viruses	Kitrinoviricota	Alsuviricetes	Tymovirales	Betaflexiviridae	Carlavirus	Potato virus S	blastn	PRJNA646009	blastx	12169	Transcriptomic
1	8522	580.815	NODE_1_length_8522_cov_580.815165	AMN08810.1	98.734	1975	25	0	90	6014	1	1975	0	3975	AMN08810	1002341916	RdRp [Potato virus S]	12169	AMN08810.1	Viruses	Kitrinoviricota	Alsuviricetes	Tymovirales	Betaflexiviridae	Carlavirus	Potato virus S	blastn	PRJNA646009	blastx	12169	Transcriptomic
1	8539	502.074	NODE_1_length_8539_cov_502.073668	AMN08810.1	98.734	1975	25	0	8446	2522	1	1975	0	3975	AMN08810	1002341916	RdRp [Potato virus S]	12169	AMN08810.1	Viruses	Kitrinoviricota	Alsuviricetes	Tymovirales	Betaflexiviridae	Carlavirus	Potato virus S	blastn	PRJNA694179	blastx	12169	Transcriptomic
1	9691	61.5533	NODE_1_length_9691_cov_61.553342	ARI46524.1	100	3061	0	0	155	9337	1	3061	0	6178	ARI46524	1180423523	polyprotein [Potato virus Y]	12216	ARI46524.1	Viruses	Pisuviricota	Stelpaviricetes	Patatavirales	Potyviridae	Potyvirus	Potato virus Y	blastn	PRJNA694179	blastx	12216	Transcriptomic
1	9864	21.7247	NODE_1_length_9864_cov_21.724743	QBP37019.1	33.822	1638	956	41	4932	181	1506	3069	0	843	QBP37019	1596077619	putative polyprotein [Lampyris noctiluca iflavirus 1]	2552988	QBP37019	Viruses	Pisuviricota	Pisoniviricetes	Picornavirales	Iflaviridae		Lampyris noctiluca iflavirus 1	trx	PRJNA646009	blastx	2552988	Transcriptomic
1	9865	21.3129	NODE_1_length_9865_cov_21.312946	QBP37019.1	33.822	1638	956	41	4932	181	1506	3069	0	843	QBP37019	1596077619	putative polyprotein [Lampyris noctiluca iflavirus 1]	2552988	QBP37019	Viruses	Pisuviricota	Pisoniviricetes	Picornavirales	Iflaviridae		Lampyris noctiluca iflavirus 1	trx	PRJNA646009	blastx	2552988	Transcriptomic
1	9867	21.5285	NODE_1_length_9867_cov_21.528536	QBP37019.1	33.822	1638	956	41	4935	184	1506	3069	0	843	QBP37019	1596077619	putative polyprotein [Lampyris noctiluca iflavirus 1]	2552988	QBP37019	Viruses	Pisuviricota	Pisoniviricetes	Picornavirales	Iflaviridae		Lampyris noctiluca iflavirus 1	trx	PRJNA646009	blastx	2552988	Transcriptomic
1	9873	22.0024	NODE_1_length_9873_cov_22.002444	QBP37019.1	33.822	1638	956	41	4940	189	1506	3069	0	843	QBP37019	1596077619	putative polyprotein [Lampyris noctiluca iflavirus 1]	2552988	QBP37019	Viruses	Pisuviricota	Pisoniviricetes	Picornavirales	Iflaviridae		Lampyris noctiluca iflavirus 1	trx	PRJNA646009	blastx	2552988	Transcriptomic
20006	762	35.5997	NODE_20006_length_762_cov_35.599717	DAC80281.1	24.653	288	163	11	1	753	21	291	9.19e-06	58.2	DAC80281	1750927713	TPA_asm: adintoc3 [Bos-associated insect adintovirus]	2597806	DAC80281	Viruses	Preplasmiviricota	Polintoviricetes	Orthopolintovirales	Adintoviridae		Bos-associated insect adintovirus	gen	PRJNA580490	blastx	2597806	Genomic
2002	2003	41.018	NODE_2002_length_2003_cov_41.017967	YP_009507248.1	59.718	638	231	6	1944	34	10	622	0	799	YP_009507248	1464308873	ORF B [Trichoplusia ni TED virus]	2083181	YP_009507248	Viruses	Artverviricota	Revtraviricetes	Ortervirales	Metaviridae	Errantivirus	Trichoplusia ni TED virus	gen	PRJNA580490	blastx	2083181	Genomic
20048	902	25.353	NODE_20048_length_902_cov_25.353011	DAC80278.1	55.518	299	133	0	902	6	645	943	3.05e-113	365	DAC80278	1750927710	TPA_asm: PolB [Bos-associated insect adintovirus]	2597806	DAC80278	Viruses	Preplasmiviricota	Polintoviricetes	Orthopolintovirales	Adintoviridae		Bos-associated insect adintovirus	gen	PRJNA580490	blastx	2597806	Genomic
2004	2009	21.9202	NODE_2004_length_2009_cov_21.920164	YP_009507248.1	65.778	225	77	0	1332	2006	82	306	1.04e-83	296	YP_009507248	1464308873	ORF B [Trichoplusia ni TED virus]	2083181	YP_009507248	Viruses	Artverviricota	Revtraviricetes	Ortervirales	Metaviridae	Errantivirus	Trichoplusia ni TED virus	gen	PRJNA580490	blastx	2083181	Genomic
20085	1133	48.5807	NODE_20085_length_1133_cov_48.580705	QBP37035.1	30.83	253	133	12	811	137	5	243	2.31e-12	79	QBP37035	1596077647	putative gag protein [Lampyris noctiluca errantivirus 1]	2552986	QBP37035	Viruses	Artverviricota	Revtraviricetes	Ortervirales	Metaviridae	Errantivirus	Lampyris noctiluca errantivirus 1	gen	PRJNA580490	blastx	2552986	Genomic
20128	1325	43.6087	NODE_20128_length_1325_cov_43.608661	YP_001687092.1	43.333	60	34	0	766	945	64	123	0.000264	52.4	YP_001687092	168804160	hypothetical protein SGHV144 [Glossina pallidipes salivary gland hypertrophy virus]	379529	YP_001687092	Viruses		Naldaviricetes	Lefavirales	Hytrosaviridae	Glossinavirus	Glossina hytrosavirus	gen	PRJNA580490	blastx	379529	Genomic
201	3522	66.9146	NODE_201_length_3522_cov_66.914624	QBP37036.1	37.313	268	159	6	3116	2328	714	977	1.81e-37	166	QBP37036	1596077648	putative RdRP [Lampyris noctiluca errantivirus 1]	2552986	QBP37036	Viruses	Artverviricota	Revtraviricetes	Ortervirales	Metaviridae	Errantivirus	Lampyris noctiluca errantivirus 1	gen	PRJNA580490	blastx	2552986	Genomic
20231	779	41.3039	NODE_20231_length_779_cov_41.303867	YP_009507248.1	35.577	208	125	4	167	778	605	807	2.57e-34	142	YP_009507248	1464308873	ORF B [Trichoplusia ni TED virus]	2083181	YP_009507248	Viruses	Artverviricota	Revtraviricetes	Ortervirales	Metaviridae	Errantivirus	Trichoplusia ni TED virus	gen	PRJNA580490	blastx	2083181	Genomic
2023	1821	51.769	NODE_2023_length_1821_cov_51.768969	QBP37037.1	30.332	211	136	3	211	843	78	277	2.96e-15	91.3	QBP37037	1596077649	putative envelope protein [Lampyris noctiluca errantivirus 1]	2552986	QBP37037	Viruses	Artverviricota	Revtraviricetes	Ortervirales	Metaviridae	Errantivirus	Lampyris noctiluca errantivirus 1	gen	PRJNA580490	blastx	2552986	Genomic
20245	759	41.2798	NODE_20245_length_759_cov_41.279830	YP_009507248.1	35.577	208	125	4	613	2	605	807	2.88e-34	142	YP_009507248	1464308873	ORF B [Trichoplusia ni TED virus]	2083181	YP_009507248	Viruses	Artverviricota	Revtraviricetes	Ortervirales	Metaviridae	Errantivirus	Trichoplusia ni TED virus	gen	PRJNA580490	blastx	2083181	Genomic
2026	1857	56.2403	NODE_2026_length_1857_cov_56.240289	AXU41595.1	22.654	309	207	12	1457	597	184	482	1.29e-10	65.9	AXU41595	1472011387	F protein [Mythimna unipuncta nucleopolyhedrovirus]	447897	AXU41595	Viruses		Naldaviricetes	Lefavirales	Baculoviridae	Alphabaculovirus	Mythimna unipuncta nucleopolyhedrovirus	gen	PRJNA580490	blastx	447897	Genomic
202899	805	24.236	NODE_202899_length_805_cov_24.236000	DAC81331.1	41.077	297	136	5	2	784	497	790	2.33e-64	229	DAC81331	1821957722	TPA_asm: PolB [Megastigmus wasp adintovirus]	2609859	DAC81331	Viruses	Preplasmiviricota	Polintoviricetes	Orthopolintovirales	Adintoviridae		Megastigmus wasp adintovirus	gen	PRJNA171749	blastx	2609859	Genomic
202	3510	112.849	NODE_202_length_3510_cov_112.848625	DAC81267.1	53.114	273	119	4	2	808	39	306	1.07e-84	288	DAC81267	1821957653	TPA_asm: integrase [Bos-associated insect adintovirus 2]	2609867	DAC81267	Viruses	Preplasmiviricota	Polintoviricetes	Orthopolintovirales	Adintoviridae		Bos-associated insect adintovirus 2	gen	PRJNA580490	blastx	2609867	Genomic
202	3560	74.3461	NODE_202_length_3560_cov_74.346077	QBP37036.1	37.313	268	159	6	3128	2340	714	977	1.94e-37	166	QBP37036	1596077648	putative RdRP [Lampyris noctiluca errantivirus 1]	2552986	QBP37036	Viruses	Artverviricota	Revtraviricetes	Ortervirales	Metaviridae	Errantivirus	Lampyris noctiluca errantivirus 1	gen	PRJNA580490	blastx	2552986	Genomic
2035	2078	20.9684	NODE_2035_length_2078_cov_20.968364	YP_009507248.1	39.357	498	284	2	1899	409	603	1083	8.69e-111	370	YP_009507248	1464308873	ORF B [Trichoplusia ni TED virus]	2083181	YP_009507248	Viruses	Artverviricota	Revtraviricetes	Ortervirales	Metaviridae	Errantivirus	Trichoplusia ni TED virus	trx	PRJNA369863+PRJNA508767	blastx	2083181	Genomic
20374	1053	169.95	NODE_20374_length_1053_cov_169.949900	DAC81324.1	53.659	41	19	0	493	615	139	179	2.13e-05	48.5	DAC81324	1821957714	TPA_asm: FtsK [Mayetiola barley midge adintovirus]	2609858	DAC81324	Viruses	Preplasmiviricota	Polintoviricetes	Orthopolintovirales	Adintoviridae	Alphadintovirus	Alphadintovirus mayetiola	gen	PRJNA580490	blastx	2609858	Genomic
20385	1156	27.9255	NODE_20385_length_1156_cov_27.925522	QBP37037.1	36.014	286	173	3	1098	244	1	277	4.94e-35	145	QBP37037	1596077649	putative envelope protein [Lampyris noctiluca errantivirus 1]	2552986	QBP37037	Viruses	Artverviricota	Revtraviricetes	Ortervirales	Metaviridae	Errantivirus	Lampyris noctiluca errantivirus 1	gen	PRJNA580490	blastx	2552986	Genomic
203	3323	31.104	NODE_203_length_3323_cov_31.104039	YP_009507248.1	41.365	718	386	7	3297	1156	328	1014	8.32e-175	552	YP_009507248	1464308873	ORF B [Trichoplusia ni TED virus]	2083181	YP_009507248	Viruses	Artverviricota	Revtraviricetes	Ortervirales	Metaviridae	Errantivirus	Trichoplusia ni TED virus	gen	PRJNA580490	blastx	2083181	Genomic
204	3135	136.058	NODE_204_length_3135_cov_136.057792	DAC81454.1	56.039	207	88	3	2	613	102	308	1.04e-59	218	DAC81454	1821957974	TPA_asm: integrase [Spodoptera moth adintovirus 2]	2609854	DAC81454	Viruses	Preplasmiviricota	Polintoviricetes	Orthopolintovirales	Adintoviridae		Spodoptera moth adintovirus 2	gen	PRJNA580490	blastx	2609854	Genomic
204	3246	37.5331	NODE_204_length_3246_cov_37.533062	YP_009507248.1	41.538	715	383	7	3246	1114	331	1014	2.74e-175	553	YP_009507248	1464308873	ORF B [Trichoplusia ni TED virus]	2083181	YP_009507248	Viruses	Artverviricota	Revtraviricetes	Ortervirales	Metaviridae	Errantivirus	Trichoplusia ni TED virus	gen	PRJNA580490	blastx	2083181	Genomic
20533	1067	41.0702	NODE_20533_length_1067_cov_41.070158	DAC81262.1	38.318	321	174	7	1	918	269	580	3.28e-61	204	DAC81262	1821957648	TPA_asm: PolB [Bos-associated insect adintovirus 2]	2609867	DAC81262	Viruses	Preplasmiviricota	Polintoviricetes	Orthopolintovirales	Adintoviridae		Bos-associated insect adintovirus 2	gen	PRJNA580490	blastx	2609867	Genomic
205698	790	1048.79	NODE_205698_length_790_cov_1048.785034	DAC81448.1	32.584	89	58	1	286	26	4	92	0.000667	53.5	DAC81448	1821957967	TPA_asm: PolB [Spodoptera moth adintovirus 1]	2609853	DAC81448	Viruses	Preplasmiviricota	Polintoviricetes	Orthopolintovirales	Adintoviridae		Spodoptera moth adintovirus 1	gen	PRJNA171749	blastx	2609853	Genomic
20582	1066	48.5114	NODE_20582_length_1066_cov_48.511375	DAC81331.1	55.892	297	128	3	1065	178	959	1253	2.82e-100	332	DAC81331	1821957722	TPA_asm: PolB [Megastigmus wasp adintovirus]	2609859	DAC81331	Viruses	Preplasmiviricota	Polintoviricetes	Orthopolintovirales	Adintoviridae		Megastigmus wasp adintovirus	gen	PRJNA580490	blastx	2609859	Genomic
2062	506	44.3082	NODE_2062_length_506_cov_44.308204	YP_009507248.1	40.244	164	93	2	479	3	811	974	2.05e-29	124	YP_009507248	1464308873	ORF B [Trichoplusia ni TED virus]	2083181	YP_009507248.1	Viruses	Artverviricota	Revtraviricetes	Ortervirales	Metaviridae	Errantivirus	Trichoplusia ni TED virus	blastn	PRJNA464380	blastx	2083181	Transcriptomic
20674	1163	30.2338	NODE_20674_length_1163_cov_30.233755	DAC80278.1	34.259	216	124	4	542	1162	60	266	2.75e-29	132	DAC80278	1750927710	TPA_asm: PolB [Bos-associated insect adintovirus]	2597806	DAC80278	Viruses	Preplasmiviricota	Polintoviricetes	Orthopolintovirales	Adintoviridae		Bos-associated insect adintovirus	gen	PRJNA580490	blastx	2597806	Genomic
20677	1550	38.4843	NODE_20677_length_1550_cov_38.484281	AEN04056.1	22.101	276	197	10	127	903	197	471	1.99e-08	69.7	AEN04056	344310958	hypothetical protein [Helicoverpa armigera NPV strain Australia]	1077220	AEN04056	Viruses		Naldaviricetes	Lefavirales	Baculoviridae	Alphabaculovirus	Helicoverpa armigera nucleopolyhedrovirus	gen	PRJNA580490	blastx	1077220	Genomic
20698	1135	66.0472	NODE_20698_length_1135_cov_66.047222	QBP37035.1	30.83	253	133	12	811	137	5	243	2.33e-12	79	QBP37035	1596077647	putative gag protein [Lampyris noctiluca errantivirus 1]	2552986	QBP37035	Viruses	Artverviricota	Revtraviricetes	Ortervirales	Metaviridae	Errantivirus	Lampyris noctiluca errantivirus 1	gen	PRJNA580490	blastx	2552986	Genomic
206	3252	40.0494	NODE_206_length_3252_cov_40.049421	YP_009507248.1	41.538	715	383	7	3238	1106	331	1014	7.53e-175	551	YP_009507248	1464308873	ORF B [Trichoplusia ni TED virus]	2083181	YP_009507248	Viruses	Artverviricota	Revtraviricetes	Ortervirales	Metaviridae	Errantivirus	Trichoplusia ni TED virus	gen	PRJNA580490	blastx	2083181	Genomic
206	3289	60.6407	NODE_206_length_3289_cov_60.640693	QBP37036.1	37.313	268	159	6	2883	2095	714	977	1.5e-37	166	QBP37036	1596077648	putative RdRP [Lampyris noctiluca errantivirus 1]	2552986	QBP37036	Viruses	Artverviricota	Revtraviricetes	Ortervirales	Metaviridae	Errantivirus	Lampyris noctiluca errantivirus 1	gen	PRJNA580490	blastx	2552986	Genomic
20721	1133	24.4545	NODE_20721_length_1133_cov_24.454545	DAC80281.1	31.092	119	75	4	444	91	139	251	3.93e-05	57.8	DAC80281	1750927713	TPA_asm: adintoc3 [Bos-associated insect adintovirus]	2597806	DAC80281	Viruses	Preplasmiviricota	Polintoviricetes	Orthopolintovirales	Adintoviridae		Bos-associated insect adintovirus	gen	PRJNA580490	blastx	2597806	Genomic
20722	1059	116.793	NODE_20722_length_1059_cov_116.792829	DAC80278.1	50.617	243	119	1	333	1058	218	460	5.45e-78	261	DAC80278	1750927710	TPA_asm: PolB [Bos-associated insect adintovirus]	2597806	DAC80278	Viruses	Preplasmiviricota	Polintoviricetes	Orthopolintovirales	Adintoviridae		Bos-associated insect adintovirus	gen	PRJNA580490	blastx	2597806	Genomic
207570	780	27.6952	NODE_207570_length_780_cov_27.695172	QBP37035.1	31.405	121	72	4	376	32	2	117	0.000318	53.5	QBP37035	1596077647	putative gag protein [Lampyris noctiluca errantivirus 1]	2552986	QBP37035	Viruses	Artverviricota	Revtraviricetes	Ortervirales	Metaviridae	Errantivirus	Lampyris noctiluca errantivirus 1	gen	PRJNA171749	blastx	2552986	Genomic
20798	1058	30.1595	NODE_20798_length_1058_cov_30.159521	NP_048263.1	44.915	118	56	4	732	391	1	113	2.87e-15	82.4	NP_048263	9631384	ORF MSV192 hypothetical protein [Melanoplus sanguinipes entomopoxvirus]	83191	NP_048263	Viruses	Nucleocytoviricota	Pokkesviricetes	Chitovirales	Poxviridae	Deltaentomopoxvirus	Melanoplus sanguinipes entomopoxvirus	gen	PRJNA580490	blastx	83191	Genomic
2079	2176	22.9071	NODE_2079_length_2176_cov_22.907119	AUW34383.1	33.122	631	395	10	339	2174	8	630	2.68e-113	367	AUW34383	1336812364	G [Blacklegged tick chuvirus-2]	2079604	AUW34383	Viruses	Negarnaviricota	Monjiviricetes	Jingchuvirales	Chuviridae	Nigecruvirus	Nigecruvirus ixodes	gen	PRJNA580490	blastx	2079604	Genomic
207	3140	157.204	NODE_207_length_3140_cov_157.203890	DAC81454.1	55.392	204	88	3	84	686	105	308	1.23e-57	212	DAC81454	1821957974	TPA_asm: integrase [Spodoptera moth adintovirus 2]	2609854	DAC81454	Viruses	Preplasmiviricota	Polintoviricetes	Orthopolintovirales	Adintoviridae		Spodoptera moth adintovirus 2	gen	PRJNA580490	blastx	2609854	Genomic
2080	1970	39.3274	NODE_2080_length_1970_cov_39.327415	YP_009507247.1	36.957	184	114	2	1376	828	12	194	6.95e-32	140	YP_009507247	1464308872	ORF A [Trichoplusia ni TED virus]	2083181	YP_009507247	Viruses	Artverviricota	Revtraviricetes	Ortervirales	Metaviridae	Errantivirus	Trichoplusia ni TED virus	gen	PRJNA580490	blastx	2083181	Genomic
20816	1047	23.8206	NODE_20816_length_1047_cov_23.820565	NP_048263.1	44.915	118	56	4	317	658	1	113	3.92e-15	82	NP_048263	9631384	ORF MSV192 hypothetical protein [Melanoplus sanguinipes entomopoxvirus]	83191	NP_048263	Viruses	Nucleocytoviricota	Pokkesviricetes	Chitovirales	Poxviridae	Deltaentomopoxvirus	Melanoplus sanguinipes entomopoxvirus	gen	PRJNA580490	blastx	83191	Genomic
20837	1193	32.6459	NODE_20837_length_1193_cov_32.645870	NP_048263.1	44.915	118	56	4	949	608	1	113	2e-15	83.2	NP_048263	9631384	ORF MSV192 hypothetical protein [Melanoplus sanguinipes entomopoxvirus]	83191	NP_048263	Viruses	Nucleocytoviricota	Pokkesviricetes	Chitovirales	Poxviridae	Deltaentomopoxvirus	Melanoplus sanguinipes entomopoxvirus	gen	PRJNA580490	blastx	83191	Genomic
20859	1545	94.2221	NODE_20859_length_1545_cov_94.222148	QBP37036.1	36.923	390	214	7	5	1165	282	642	5.1e-65	239	QBP37036	1596077648	putative RdRP [Lampyris noctiluca errantivirus 1]	2552986	QBP37036	Viruses	Artverviricota	Revtraviricetes	Ortervirales	Metaviridae	Errantivirus	Lampyris noctiluca errantivirus 1	gen	PRJNA580490	blastx	2552986	Genomic
208	3434	126.743	NODE_208_length_3434_cov_126.743119	DAC81454.1	56.364	220	93	3	3429	2779	89	308	4.12e-66	237	DAC81454	1821957974	TPA_asm: integrase [Spodoptera moth adintovirus 2]	2609854	DAC81454	Viruses	Preplasmiviricota	Polintoviricetes	Orthopolintovirales	Adintoviridae		Spodoptera moth adintovirus 2	gen	PRJNA580490	blastx	2609854	Genomic
208	3537	147.67	NODE_208_length_3537_cov_147.670304	DAC80279.1	53.261	276	124	2	5	832	32	302	3.25e-90	303	DAC80279	1750927711	TPA_asm: integrase [Bos-associated insect adintovirus]	2597806	DAC80279	Viruses	Preplasmiviricota	Polintoviricetes	Orthopolintovirales	Adintoviridae		Bos-associated insect adintovirus	gen	PRJNA580490	blastx	2597806	Genomic
209093	772	24.7559	NODE_209093_length_772_cov_24.755927	DAC80278.1	47.514	181	82	1	504	1	393	573	1.36e-59	170	DAC80278	1750927710	TPA_asm: PolB [Bos-associated insect adintovirus]	2597806	DAC80278	Viruses	Preplasmiviricota	Polintoviricetes	Orthopolintovirales	Adintoviridae		Bos-associated insect adintovirus	gen	PRJNA171749	blastx	2597806	Genomic
2093	2350	24.9943	NODE_2093_length_2350_cov_24.994336	DAC81406.1	29.73	333	216	9	999	40	48	375	1.34e-26	127	DAC81406	1821957804	TPA_asm: PolB-N [Rhodactis coral adintovirus]	2609865	DAC81406	Viruses	Preplasmiviricota	Polintoviricetes	Orthopolintovirales	Adintoviridae		Rhodactis coral adintovirus	gen	PRJNA580490	blastx	2609865	Genomic
20962	1064	34.0723	NODE_20962_length_1064_cov_34.072349	DAC81331.1	56.566	297	126	3	1063	176	959	1253	6.98e-102	337	DAC81331	1821957722	TPA_asm: PolB [Megastigmus wasp adintovirus]	2609859	DAC81331	Viruses	Preplasmiviricota	Polintoviricetes	Orthopolintovirales	Adintoviridae		Megastigmus wasp adintovirus	gen	PRJNA580490	blastx	2609859	Genomic
209828	768	311.125	NODE_209828_length_768_cov_311.124825	DAC80285.1	48.78	82	39	1	755	510	146	224	2.64e-18	91.7	DAC80285	1750927717	TPA_asm: penton [Bos-associated insect adintovirus]	2597806	DAC80285	Viruses	Preplasmiviricota	Polintoviricetes	Orthopolintovirales	Adintoviridae		Bos-associated insect adintovirus	gen	PRJNA171749	blastx	2597806	Genomic
20987	1093	34.3179	NODE_20987_length_1093_cov_34.317919	YP_009507248.1	40.836	311	175	3	1093	185	754	1063	2.81e-71	251	YP_009507248	1464308873	ORF B [Trichoplusia ni TED virus]	2083181	YP_009507248	Viruses	Artverviricota	Revtraviricetes	Ortervirales	Metaviridae	Errantivirus	Trichoplusia ni TED virus	gen	PRJNA580490	blastx	2083181	Genomic
2098	2208	23.8681	NODE_2098_length_2208_cov_23.868091	DAC80281.1	37.549	253	123	8	2071	1325	110	331	3.17e-30	133	DAC80281	1750927713	TPA_asm: adintoc3 [Bos-associated insect adintovirus]	2597806	DAC80281	Viruses	Preplasmiviricota	Polintoviricetes	Orthopolintovirales	Adintoviridae		Bos-associated insect adintovirus	gen	PRJNA580490	blastx	2597806	Genomic
20	3034	6494.14	NODE_20_length_3034_cov_6494.139644	APC60260.1	100	768	0	0	3033	730	1208	1975	0	1563	APC60260	1102595528	RNA-dependent RNA polymerase [Potato virus S]	12169	APC60260.1	Viruses	Kitrinoviricota	Alsuviricetes	Tymovirales	Betaflexiviridae	Carlavirus	Potato virus S	blastn	PRJNA464380	blastx	12169	Transcriptomic
20	9675	146.699	NODE_20_length_9675_cov_146.698649	YP_002790879.1	24.534	966	635	30	4794	7514	1620	2550	1.53e-50	213	YP_002790879	226377831	putative nonstructural polyprotein [Solenopsis invicta virus 3]	631345	YP_002790879	Viruses	Pisuviricota	Pisoniviricetes	Picornavirales	Solinviviridae	Invictavirus	Solenopsis invicta virus 3	trx	PRJNA553565	blastx	631345	Transcriptomic
21002	1117	23.0772	NODE_21002_length_1117_cov_23.077213	AUW34383.1	34.959	369	230	3	1091	3	266	630	9.17e-76	257	AUW34383	1336812364	G [Blacklegged tick chuvirus-2]	2079604	AUW34383	Viruses	Negarnaviricota	Monjiviricetes	Jingchuvirales	Chuviridae	Nigecruvirus	Nigecruvirus ixodes	gen	PRJNA580490	blastx	2079604	Genomic
21012	1145	25.7532	NODE_21012_length_1145_cov_25.753211	QBP37036.1	40.351	342	196	4	1016	6	661	999	3.98e-72	254	QBP37036	1596077648	putative RdRP [Lampyris noctiluca errantivirus 1]	2552986	QBP37036	Viruses	Artverviricota	Revtraviricetes	Ortervirales	Metaviridae	Errantivirus	Lampyris noctiluca errantivirus 1	gen	PRJNA580490	blastx	2552986	Genomic
21014	3532	22.7061	NODE_21014_length_3532_cov_22.706068	YP_009507248.1	52.691	446	185	3	3012	1726	75	511	8.32e-136	435	YP_009507248	1464308873	ORF B [Trichoplusia ni TED virus]	2083181	YP_009507248	Viruses	Artverviricota	Revtraviricetes	Ortervirales	Metaviridae	Errantivirus	Trichoplusia ni TED virus	gen	PRJNA171749	blastx	2083181	Genomic
21015	1044	36.0566	NODE_21015_length_1044_cov_36.056623	DAC80278.1	34.247	146	93	2	556	990	60	203	8.59e-16	90.9	DAC80278	1750927710	TPA_asm: PolB [Bos-associated insect adintovirus]	2597806	DAC80278	Viruses	Preplasmiviricota	Polintoviricetes	Orthopolintovirales	Adintoviridae		Bos-associated insect adintovirus	gen	PRJNA580490	blastx	2597806	Genomic
2101	2169	28.271	NODE_2101_length_2169_cov_28.271050	QBP37037.1	24.59	305	215	4	1835	921	2	291	1.7e-13	86.3	QBP37037	1596077649	putative envelope protein [Lampyris noctiluca errantivirus 1]	2552986	QBP37037	Viruses	Artverviricota	Revtraviricetes	Ortervirales	Metaviridae	Errantivirus	Lampyris noctiluca errantivirus 1	gen	PRJNA580490	blastx	2552986	Genomic
21025	861	45.5447	NODE_21025_length_861_cov_45.544665	YP_009507248.1	32.526	289	161	7	7	861	549	807	1.95e-34	143	YP_009507248	1464308873	ORF B [Trichoplusia ni TED virus]	2083181	YP_009507248	Viruses	Artverviricota	Revtraviricetes	Ortervirales	Metaviridae	Errantivirus	Trichoplusia ni TED virus	gen	PRJNA580490	blastx	2083181	Genomic
2102	500	143.04	NODE_2102_length_500_cov_143.040449	NP_671543.1	50	66	33	0	500	303	19	84	1.68e-07	61.2	NP_671543	22164630	Hypothetical protein ECTVgp025 [Ectromelia virus]	12643	NP_671543	Viruses	Nucleocytoviricota	Pokkesviricetes	Chitovirales	Poxviridae	Orthopoxvirus	Ectromelia virus	trx	PRJNA464380	blastx	12643	Transcriptomic
21047	1042	22.4904	NODE_21047_length_1042_cov_22.490375	DAC81418.1	28.682	387	221	16	1022	3	420	798	3.72e-30	133	DAC81418	1821957817	TPA_asm: PolB [Strongylocentrotus sea urchin adintovirus]	2609855	DAC81418	Viruses	Preplasmiviricota	Polintoviricetes	Orthopolintovirales	Adintoviridae		Strongylocentrotus sea urchin adintovirus	gen	PRJNA580490	blastx	2609855	Genomic
21065	805	59.7733	NODE_21065_length_805_cov_59.773333	DAC81331.1	54.104	268	121	2	2	805	988	1253	6.68e-85	286	DAC81331	1821957722	TPA_asm: PolB [Megastigmus wasp adintovirus]	2609859	DAC81331	Viruses	Preplasmiviricota	Polintoviricetes	Orthopolintovirales	Adintoviridae		Megastigmus wasp adintovirus	trx	PRJNA353242	blastx	2609859	Transcriptomic
2106	2168	67.9205	NODE_2106_length_2168_cov_67.920492	YP_009507247.1	27.32	194	127	5	1013	462	2	191	7.85e-09	71.2	YP_009507247	1464308872	ORF A [Trichoplusia ni TED virus]	2083181	YP_009507247	Viruses	Artverviricota	Revtraviricetes	Ortervirales	Metaviridae	Errantivirus	Trichoplusia ni TED virus	gen	PRJNA580490	blastx	2083181	Genomic
21098	1142	21.0754	NODE_21098_length_1142_cov_21.075437	DAC80281.1	25.321	312	181	10	3	830	21	316	1.68e-10	73.9	DAC80281	1750927713	TPA_asm: adintoc3 [Bos-associated insect adintovirus]	2597806	DAC80281	Viruses	Preplasmiviricota	Polintoviricetes	Orthopolintovirales	Adintoviridae		Bos-associated insect adintovirus	gen	PRJNA580490	blastx	2597806	Genomic
21126	1055	50.273	NODE_21126_length_1055_cov_50.273000	DAC81292.1	26.549	226	142	7	939	307	281	497	8.88e-15	87.4	DAC81292	1821957680	TPA_asm: collagenase [Ladona dragonfly adintovirus]	2609856	DAC81292	Viruses	Preplasmiviricota	Polintoviricetes	Orthopolintovirales	Adintoviridae		Ladona dragonfly adintovirus	gen	PRJNA580490	blastx	2609856	Genomic
2113	2037	22.3991	NODE_2113_length_2037_cov_22.399092	QGA70926.1	31.544	447	298	5	3	1328	171	614	6.94e-75	264	QGA70926	1773036534	hypothetical protein [Culex mosquito virus 4]	2304484	QGA70926	Viruses	Negarnaviricota	Monjiviricetes	Jingchuvirales	Chuviridae	Culicidavirus	Culicidavirus quitotaense	gen	PRJNA580490	blastx	2304484	Genomic
2115	1793	28.3947	NODE_2115_length_1793_cov_28.394707	QBP37037.1	36.014	286	173	3	707	1561	1	277	1.48e-33	145	QBP37037	1596077649	putative envelope protein [Lampyris noctiluca errantivirus 1]	2552986	QBP37037	Viruses	Artverviricota	Revtraviricetes	Ortervirales	Metaviridae	Errantivirus	Lampyris noctiluca errantivirus 1	gen	PRJNA580490	blastx	2552986	Genomic
21163	1537	41	NODE_21163_length_1537_cov_41.000000	DAC80281.1	37.549	253	123	8	157	903	110	331	1.23e-30	132	DAC80281	1750927713	TPA_asm: adintoc3 [Bos-associated insect adintovirus]	2597806	DAC80281	Viruses	Preplasmiviricota	Polintoviricetes	Orthopolintovirales	Adintoviridae		Bos-associated insect adintovirus	gen	PRJNA580490	blastx	2597806	Genomic
2118	2062	77.715	NODE_2118_length_2062_cov_77.714998	YP_009507248.1	59.875	638	230	6	1944	34	10	622	0	801	YP_009507248	1464308873	ORF B [Trichoplusia ni TED virus]	2083181	YP_009507248	Viruses	Artverviricota	Revtraviricetes	Ortervirales	Metaviridae	Errantivirus	Trichoplusia ni TED virus	gen	PRJNA580490	blastx	2083181	Genomic
21190	1186	26.7047	NODE_21190_length_1186_cov_26.704686	DAC81292.1	24.561	285	168	7	10	825	227	477	4.55e-15	89	DAC81292	1821957680	TPA_asm: collagenase [Ladona dragonfly adintovirus]	2609856	DAC81292	Viruses	Preplasmiviricota	Polintoviricetes	Orthopolintovirales	Adintoviridae		Ladona dragonfly adintovirus	gen	PRJNA580490	blastx	2609856	Genomic
211	3206	61.4288	NODE_211_length_3206_cov_61.428753	YP_009507248.1	63.362	232	80	4	2470	3165	51	277	2.69e-67	258	YP_009507248	1464308873	ORF B [Trichoplusia ni TED virus]	2083181	YP_009507248	Viruses	Artverviricota	Revtraviricetes	Ortervirales	Metaviridae	Errantivirus	Trichoplusia ni TED virus	gen	PRJNA580490	blastx	2083181	Genomic
211	3259	144.994	NODE_211_length_3259_cov_144.993758	DAC80279.1	53.214	280	126	2	2	841	28	302	7.97e-93	309	DAC80279	1750927711	TPA_asm: integrase [Bos-associated insect adintovirus]	2597806	DAC80279	Viruses	Preplasmiviricota	Polintoviricetes	Orthopolintovirales	Adintoviridae		Bos-associated insect adintovirus	gen	PRJNA580490	blastx	2597806	Genomic
211	3532	144.259	NODE_211_length_3532_cov_144.259131	DAC80279.1	52.821	195	88	1	3290	2706	112	302	9.92e-75	206	DAC80279	1750927711	TPA_asm: integrase [Bos-associated insect adintovirus]	2597806	DAC80279	Viruses	Preplasmiviricota	Polintoviricetes	Orthopolintovirales	Adintoviridae		Bos-associated insect adintovirus	gen	PRJNA580490	blastx	2597806	Genomic
2120	2020	31.6779	NODE_2120_length_2020_cov_31.677863	YP_009507247.1	37.363	182	112	2	1433	891	12	192	3.43e-33	144	YP_009507247	1464308872	ORF A [Trichoplusia ni TED virus]	2083181	YP_009507247	Viruses	Artverviricota	Revtraviricetes	Ortervirales	Metaviridae	Errantivirus	Trichoplusia ni TED virus	gen	PRJNA580490	blastx	2083181	Genomic
2125	1518	79.9645	NODE_2125_length_1518_cov_79.964457	DAC80278.1	50	244	121	1	730	2	218	461	5.23e-85	256	DAC80278	1750927710	TPA_asm: PolB [Bos-associated insect adintovirus]	2597806	DAC80278	Viruses	Preplasmiviricota	Polintoviricetes	Orthopolintovirales	Adintoviridae		Bos-associated insect adintovirus	gen	PRJNA580490	blastx	2597806	Genomic
2126	1614	32.5581	NODE_2126_length_1614_cov_32.558050	YP_009507248.1	44.61	538	265	6	4	1611	280	786	1.18e-147	462	YP_009507248	1464308873	ORF B [Trichoplusia ni TED virus]	2083181	YP_009507248	Viruses	Artverviricota	Revtraviricetes	Ortervirales	Metaviridae	Errantivirus	Trichoplusia ni TED virus	gen	PRJNA580490	blastx	2083181	Genomic
2129	2080	21.3911	NODE_2129_length_2080_cov_21.391111	QBP37037.1	24.262	305	216	4	1751	837	2	291	3.27e-12	82	QBP37037	1596077649	putative envelope protein [Lampyris noctiluca errantivirus 1]	2552986	QBP37037	Viruses	Artverviricota	Revtraviricetes	Ortervirales	Metaviridae	Errantivirus	Lampyris noctiluca errantivirus 1	gen	PRJNA580490	blastx	2552986	Genomic
21354	792	80.4858	NODE_21354_length_792_cov_80.485753	YP_009552461.1	29.268	246	153	6	784	101	2162	2404	2.68e-17	93.2	YP_009552461	1571838485	replicase protein [Nephila clavipes virus 4]	2108201	YP_009552461	Viruses	Kitrinoviricota	Alsuviricetes	Martellivirales	Virgaviridae		Nephila clavipes virus 4	trx	PRJNA353242	blastx	2108201	Transcriptomic
213	3241	56.301	NODE_213_length_3241_cov_56.301004	YP_009507248.1	64.202	257	87	4	2470	3240	51	302	5.85e-81	298	YP_009507248	1464308873	ORF B [Trichoplusia ni TED virus]	2083181	YP_009507248	Viruses	Artverviricota	Revtraviricetes	Ortervirales	Metaviridae	Errantivirus	Trichoplusia ni TED virus	gen	PRJNA580490	blastx	2083181	Genomic
213	3323	189.473	NODE_213_length_3323_cov_189.473072	DAC81454.1	56.459	209	88	3	3	620	100	308	2.95e-61	223	DAC81454	1821957974	TPA_asm: integrase [Spodoptera moth adintovirus 2]	2609854	DAC81454	Viruses	Preplasmiviricota	Polintoviricetes	Orthopolintovirales	Adintoviridae		Spodoptera moth adintovirus 2	gen	PRJNA580490	blastx	2609854	Genomic
21405	1010	29.977	NODE_21405_length_1010_cov_29.976963	DAC81292.1	26.106	226	143	7	117	749	281	497	1.35e-13	83.6	DAC81292	1821957680	TPA_asm: collagenase [Ladona dragonfly adintovirus]	2609856	DAC81292	Viruses	Preplasmiviricota	Polintoviricetes	Orthopolintovirales	Adintoviridae		Ladona dragonfly adintovirus	gen	PRJNA580490	blastx	2609856	Genomic
21407	1135	35.5481	NODE_21407_length_1135_cov_35.548148	YP_009507248.1	35.377	212	128	4	149	772	605	811	2.29e-34	146	YP_009507248	1464308873	ORF B [Trichoplusia ni TED virus]	2083181	YP_009507248	Viruses	Artverviricota	Revtraviricetes	Ortervirales	Metaviridae	Errantivirus	Trichoplusia ni TED virus	gen	PRJNA580490	blastx	2083181	Genomic
21416	1048	23.9778	NODE_21416_length_1048_cov_23.977845	DAC80278.1	55.62	347	152	1	1046	6	647	991	5.07e-125	399	DAC80278	1750927710	TPA_asm: PolB [Bos-associated insect adintovirus]	2597806	DAC80278	Viruses	Preplasmiviricota	Polintoviricetes	Orthopolintovirales	Adintoviridae		Bos-associated insect adintovirus	gen	PRJNA580490	blastx	2597806	Genomic
21439	958	119.779	NODE_21439_length_958_cov_119.778516	YP_009507248.1	43.038	316	177	2	945	1	703	1016	2.91e-85	288	YP_009507248	1464308873	ORF B [Trichoplusia ni TED virus]	2083181	YP_009507248	Viruses	Artverviricota	Revtraviricetes	Ortervirales	Metaviridae	Errantivirus	Trichoplusia ni TED virus	gen	PRJNA580490	blastx	2083181	Genomic
21449	1036	120.033	NODE_21449_length_1036_cov_120.032620	YP_009507248.1	42.945	326	181	3	974	6	703	1026	8.43e-85	288	YP_009507248	1464308873	ORF B [Trichoplusia ni TED virus]	2083181	YP_009507248	Viruses	Artverviricota	Revtraviricetes	Ortervirales	Metaviridae	Errantivirus	Trichoplusia ni TED virus	gen	PRJNA580490	blastx	2083181	Genomic
21475	984	41.676	NODE_21475_length_984_cov_41.675996	YP_009507248.1	34.545	220	133	5	845	198	605	817	5.5e-34	144	YP_009507248	1464308873	ORF B [Trichoplusia ni TED virus]	2083181	YP_009507248	Viruses	Artverviricota	Revtraviricetes	Ortervirales	Metaviridae	Errantivirus	Trichoplusia ni TED virus	gen	PRJNA580490	blastx	2083181	Genomic
21499	1057	21.501	NODE_21499_length_1057_cov_21.500998	YP_009665762.1	43.46	237	132	2	1	708	172	407	1.34e-53	199	YP_009665762	1694997895	19.5g1 protein [Chelonus inanitus bracovirus]	36344	YP_009665762	Viruses				Polydnaviriformidae	Bracoviriform	Bracoviriform inaniti	gen	PRJNA580490	blastx	36344	Genomic
2149	2113	83.7017	NODE_2149_length_2113_cov_83.701652	YP_009049834.1	21.231	471	297	15	1938	640	6	440	1.94e-17	99.4	YP_009049834	671723041	fusion protein [Peridroma alphabaculovirus]	1346829	YP_009049834	Viruses		Naldaviricetes	Lefavirales	Baculoviridae	Alphabaculovirus	Peridroma alphabaculovirus	gen	PRJNA580490	blastx	1346829	Genomic
2150	1474	33.8598	NODE_2150_length_1474_cov_33.859760	DAC81331.1	37.284	464	262	11	1415	57	12	457	3.87e-83	290	DAC81331	1821957722	TPA_asm: PolB [Megastigmus wasp adintovirus]	2609859	DAC81331	Viruses	Preplasmiviricota	Polintoviricetes	Orthopolintovirales	Adintoviridae		Megastigmus wasp adintovirus	gen	PRJNA580490	blastx	2609859	Genomic
215128	741	184.322	NODE_215128_length_741_cov_184.322157	ABD19501.1	30.986	142	81	6	682	284	292	425	0.000588	52.8	ABD19501	87083841	gag protein [Simian immunodeficiency virus]	11723	ABD19501	Viruses	Artverviricota	Revtraviricetes	Ortervirales	Retroviridae	Lentivirus	Simian immunodeficiency virus	gen	PRJNA171749	blastx	11723	Genomic
21531	1036	20.9796	NODE_21531_length_1036_cov_20.979613	QBP37036.1	40.609	197	113	4	590	3	631	824	1.82e-36	151	QBP37036	1596077648	putative RdRP [Lampyris noctiluca errantivirus 1]	2552986	QBP37036	Viruses	Artverviricota	Revtraviricetes	Ortervirales	Metaviridae	Errantivirus	Lampyris noctiluca errantivirus 1	gen	PRJNA369863+PRJNA508767	blastx	2552986	Genomic
2154	1536	68.9183	NODE_2154_length_1536_cov_68.918298	YP_009507248.1	67	200	64	1	601	2	75	272	1.65e-68	249	YP_009507248	1464308873	ORF B [Trichoplusia ni TED virus]	2083181	YP_009507248	Viruses	Artverviricota	Revtraviricetes	Ortervirales	Metaviridae	Errantivirus	Trichoplusia ni TED virus	gen	PRJNA580490	blastx	2083181	Genomic
21593	1107	27.6673	NODE_21593_length_1107_cov_27.667300	DAC81292.1	26.549	226	142	7	191	823	281	497	9.3e-15	87.4	DAC81292	1821957680	TPA_asm: collagenase [Ladona dragonfly adintovirus]	2609856	DAC81292	Viruses	Preplasmiviricota	Polintoviricetes	Orthopolintovirales	Adintoviridae		Ladona dragonfly adintovirus	gen	PRJNA580490	blastx	2609856	Genomic
21595	1097	21.1248	NODE_21595_length_1097_cov_21.124760	DAC81292.1	26.667	225	141	7	941	312	281	496	1.19e-14	87	DAC81292	1821957680	TPA_asm: collagenase [Ladona dragonfly adintovirus]	2609856	DAC81292	Viruses	Preplasmiviricota	Polintoviricetes	Orthopolintovirales	Adintoviridae		Ladona dragonfly adintovirus	gen	PRJNA580490	blastx	2609856	Genomic
2161	1952	285.116	NODE_2161_length_1952_cov_285.116500	DAC80279.1	54.153	301	133	2	141	1043	7	302	6.59e-107	336	DAC80279	1750927711	TPA_asm: integrase [Bos-associated insect adintovirus]	2597806	DAC80279	Viruses	Preplasmiviricota	Polintoviricetes	Orthopolintovirales	Adintoviridae		Bos-associated insect adintovirus	gen	PRJNA580490	blastx	2597806	Genomic
2162	1945	27.7942	NODE_2162_length_1945_cov_27.794180	QBP37037.1	29.483	329	193	12	1613	648	77	373	2.55e-17	97.8	QBP37037	1596077649	putative envelope protein [Lampyris noctiluca errantivirus 1]	2552986	QBP37037	Viruses	Artverviricota	Revtraviricetes	Ortervirales	Metaviridae	Errantivirus	Lampyris noctiluca errantivirus 1	gen	PRJNA580490	blastx	2552986	Genomic
216929	732	33.2408	NODE_216929_length_732_cov_33.240768	DAC80278.1	60.976	41	16	0	2	124	1246	1286	0.000153	55.1	DAC80278	1750927710	TPA_asm: PolB [Bos-associated insect adintovirus]	2597806	DAC80278	Viruses	Preplasmiviricota	Polintoviricetes	Orthopolintovirales	Adintoviridae		Bos-associated insect adintovirus	gen	PRJNA171749	blastx	2597806	Genomic
217361	730	119.498	NODE_217361_length_730_cov_119.497778	DAC80285.1	38.356	73	36	1	235	17	18	81	0.000443	52.4	DAC80285	1750927717	TPA_asm: penton [Bos-associated insect adintovirus]	2597806	DAC80285	Viruses	Preplasmiviricota	Polintoviricetes	Orthopolintovirales	Adintoviridae		Bos-associated insect adintovirus	gen	PRJNA171749	blastx	2597806	Genomic
21743	978	23.4832	NODE_21743_length_978_cov_23.483207	YP_009507248.1	40.964	332	184	2	978	4	658	984	1.37e-76	265	YP_009507248	1464308873	ORF B [Trichoplusia ni TED virus]	2083181	YP_009507248	Viruses	Artverviricota	Revtraviricetes	Ortervirales	Metaviridae	Errantivirus	Trichoplusia ni TED virus	gen	PRJNA580490	blastx	2083181	Genomic
21746	1114	24.0595	NODE_21746_length_1114_cov_24.059490	DAC80278.1	35.156	256	148	4	749	9	60	306	1.19e-39	161	DAC80278	1750927710	TPA_asm: PolB [Bos-associated insect adintovirus]	2597806	DAC80278	Viruses	Preplasmiviricota	Polintoviricetes	Orthopolintovirales	Adintoviridae		Bos-associated insect adintovirus	gen	PRJNA580490	blastx	2597806	Genomic
21784	1175	43.4705	NODE_21784_length_1175_cov_43.470536	DAC81262.1	41.089	404	216	7	1175	9	269	665	2.26e-86	296	DAC81262	1821957648	TPA_asm: PolB [Bos-associated insect adintovirus 2]	2609867	DAC81262	Viruses	Preplasmiviricota	Polintoviricetes	Orthopolintovirales	Adintoviridae		Bos-associated insect adintovirus 2	gen	PRJNA580490	blastx	2609867	Genomic
2179	2229	49.0653	NODE_2179_length_2229_cov_49.065317	YP_009507248.1	41.538	715	383	7	2213	81	331	1014	5.02e-180	553	YP_009507248	1464308873	ORF B [Trichoplusia ni TED virus]	2083181	YP_009507248	Viruses	Artverviricota	Revtraviricetes	Ortervirales	Metaviridae	Errantivirus	Trichoplusia ni TED virus	gen	PRJNA580490	blastx	2083181	Genomic
218008	727	167.475	NODE_218008_length_727_cov_167.474702	YP_009507248.1	49.083	218	89	6	3	614	393	602	2.42e-48	182	YP_009507248	1464308873	ORF B [Trichoplusia ni TED virus]	2083181	YP_009507248	Viruses	Artverviricota	Revtraviricetes	Ortervirales	Metaviridae	Errantivirus	Trichoplusia ni TED virus	gen	PRJNA171749	blastx	2083181	Genomic
21831	1288	37.8865	NODE_21831_length_1288_cov_37.886456	DAC81448.1	37.234	188	99	1	608	45	66	234	7.02e-31	127	DAC81448	1821957967	TPA_asm: PolB [Spodoptera moth adintovirus 1]	2609853	DAC81448	Viruses	Preplasmiviricota	Polintoviricetes	Orthopolintovirales	Adintoviridae		Spodoptera moth adintovirus 1	gen	PRJNA580490	blastx	2609853	Genomic
21834	893	30.7888	NODE_21834_length_893_cov_30.788783	DAC81331.1	42.038	314	151	9	9	893	338	639	1.43e-63	228	DAC81331	1821957722	TPA_asm: PolB [Megastigmus wasp adintovirus]	2609859	DAC81331	Viruses	Preplasmiviricota	Polintoviricetes	Orthopolintovirales	Adintoviridae		Megastigmus wasp adintovirus	gen	PRJNA580490	blastx	2609859	Genomic
2183	1667	22.0813	NODE_2183_length_1667_cov_22.081266	YP_009305131.1	27.062	388	251	13	112	1239	197	564	2.4e-25	122	YP_009305131	1072290974	glycoprotein precursor [Wuhan mosquito virus 1]	1608126	YP_009305131	Viruses	Negarnaviricota	Ellioviricetes	Bunyavirales	Phasmaviridae	Orthophasmavirus	Wuhan mosquito orthophasmavirus 1	gen	PRJNA580490	blastx	1608126	Genomic
21864	1030	23.4328	NODE_21864_length_1030_cov_23.432821	QBP37037.1	27.684	177	111	4	626	114	1	166	6.87e-05	57	QBP37037	1596077649	putative envelope protein [Lampyris noctiluca errantivirus 1]	2552986	QBP37037	Viruses	Artverviricota	Revtraviricetes	Ortervirales	Metaviridae	Errantivirus	Lampyris noctiluca errantivirus 1	gen	PRJNA580490	blastx	2552986	Genomic
2188	1958	24.3605	NODE_2188_length_1958_cov_24.360483	YP_009507248.1	48.744	199	96	1	1361	1957	2	194	2.19e-51	204	YP_009507248	1464308873	ORF B [Trichoplusia ni TED virus]	2083181	YP_009507248	Viruses	Artverviricota	Revtraviricetes	Ortervirales	Metaviridae	Errantivirus	Trichoplusia ni TED virus	gen	PRJNA580490	blastx	2083181	Genomic
218	3261	37.2455	NODE_218_length_3261_cov_37.245477	YP_009507248.1	41.538	715	383	7	3243	1111	331	1014	3.64e-175	553	YP_009507248	1464308873	ORF B [Trichoplusia ni TED virus]	2083181	YP_009507248	Viruses	Artverviricota	Revtraviricetes	Ortervirales	Metaviridae	Errantivirus	Trichoplusia ni TED virus	gen	PRJNA580490	blastx	2083181	Genomic
219271	721	919.213	NODE_219271_length_721_cov_919.213213	DAC80284.1	55.738	122	47	4	260	625	1	115	1.45e-33	127	DAC80284	1750927716	TPA_asm: adenain [Bos-associated insect adintovirus]	2597806	DAC80284	Viruses	Preplasmiviricota	Polintoviricetes	Orthopolintovirales	Adintoviridae		Bos-associated insect adintovirus	gen	PRJNA171749	blastx	2597806	Genomic
219272	721	98.7883	NODE_219272_length_721_cov_98.788288	DAC81337.1	52.778	72	29	1	348	548	43	114	1.61e-18	73.2	DAC81337	1821957728	TPA_asm: PLA2X [Megastigmus wasp adintovirus]	2609859	DAC81337	Viruses	Preplasmiviricota	Polintoviricetes	Orthopolintovirales	Adintoviridae		Megastigmus wasp adintovirus	gen	PRJNA171749	blastx	2609859	Genomic
219466	720	153.271	NODE_219466_length_720_cov_153.270677	YP_009507248.1	76.569	239	56	0	718	2	263	501	6.42e-127	395	YP_009507248	1464308873	ORF B [Trichoplusia ni TED virus]	2083181	YP_009507248	Viruses	Artverviricota	Revtraviricetes	Ortervirales	Metaviridae	Errantivirus	Trichoplusia ni TED virus	gen	PRJNA171749	blastx	2083181	Genomic
219653	719	199.699	NODE_219653_length_719_cov_199.698795	DAC80285.1	39.785	186	95	3	562	5	1	169	1.25e-33	131	DAC80285	1750927717	TPA_asm: penton [Bos-associated insect adintovirus]	2597806	DAC80285	Viruses	Preplasmiviricota	Polintoviricetes	Orthopolintovirales	Adintoviridae		Bos-associated insect adintovirus	gen	PRJNA171749	blastx	2597806	Genomic
21969	568	34.1793	NODE_21969_length_568_cov_34.179337	DAC80281.1	31.092	119	75	4	441	88	139	251	9.91e-06	56.6	DAC80281	1750927713	TPA_asm: adintoc3 [Bos-associated insect adintovirus]	2597806	DAC80281	Viruses	Preplasmiviricota	Polintoviricetes	Orthopolintovirales	Adintoviridae		Bos-associated insect adintovirus	gen	PRJNA580490	blastx	2597806	Genomic
21972	1045	55.9879	NODE_21972_length_1045_cov_55.987879	YP_009507248.1	64.314	255	86	4	281	1045	51	300	1.41e-87	295	YP_009507248	1464308873	ORF B [Trichoplusia ni TED virus]	2083181	YP_009507248	Viruses	Artverviricota	Revtraviricetes	Ortervirales	Metaviridae	Errantivirus	Trichoplusia ni TED virus	gen	PRJNA580490	blastx	2083181	Genomic
219	4284	61.5945	NODE_219_length_4284_cov_61.594467	QBP37036.1	43.672	403	221	5	3080	4282	1	399	5.71e-99	355	QBP37036	1596077648	putative RdRP [Lampyris noctiluca errantivirus 1]	2552986	QBP37036	Viruses	Artverviricota	Revtraviricetes	Ortervirales	Metaviridae	Errantivirus	Lampyris noctiluca errantivirus 1	gen	PRJNA580490	blastx	2552986	Genomic
22003	1028	34.9209	NODE_22003_length_1028_cov_34.920863	YP_009507248.1	62.727	330	103	5	1020	34	312	622	1.27e-138	430	YP_009507248	1464308873	ORF B [Trichoplusia ni TED virus]	2083181	YP_009507248	Viruses	Artverviricota	Revtraviricetes	Ortervirales	Metaviridae	Errantivirus	Trichoplusia ni TED virus	gen	PRJNA580490	blastx	2083181	Genomic
22018	915	24.8872	NODE_22018_length_915_cov_24.887209	QBP37037.1	27.368	190	132	3	610	44	78	262	5.7e-08	65.9	QBP37037	1596077649	putative envelope protein [Lampyris noctiluca errantivirus 1]	2552986	QBP37037	Viruses	Artverviricota	Revtraviricetes	Ortervirales	Metaviridae	Errantivirus	Lampyris noctiluca errantivirus 1	gen	PRJNA580490	blastx	2552986	Genomic
22039	748	24.0563	NODE_22039_length_748_cov_24.056277	DAC80281.1	24.268	239	142	9	745	113	20	247	3.3e-05	56.2	DAC80281	1750927713	TPA_asm: adintoc3 [Bos-associated insect adintovirus]	2597806	DAC80281	Viruses	Preplasmiviricota	Polintoviricetes	Orthopolintovirales	Adintoviridae		Bos-associated insect adintovirus	gen	PRJNA580490	blastx	2597806	Genomic
2203	1943	45.599	NODE_2203_length_1943_cov_45.599047	QBP37036.1	43.371	445	232	10	4	1320	653	1083	6.45e-95	326	QBP37036	1596077648	putative RdRP [Lampyris noctiluca errantivirus 1]	2552986	QBP37036	Viruses	Artverviricota	Revtraviricetes	Ortervirales	Metaviridae	Errantivirus	Lampyris noctiluca errantivirus 1	gen	PRJNA580490	blastx	2552986	Genomic
22046	763	134.692	NODE_22046_length_763_cov_134.692090	QJQ13982.1	35.714	196	103	6	174	761	48	220	3.81e-25	115	QJQ13982	1837904992	ORF1a [Actinidia yellowing ringspot virus]	2715794	QJQ13982	Viruses	Kitrinoviricota	Alsuviricetes	Martellivirales	Bromoviridae		Actinidia yellowing ringspot virus	trx	PRJNA353242	blastx	2715794	Transcriptomic
22046	890	20.1892	NODE_22046_length_890_cov_20.189222	YP_009507248.1	69.597	273	83	0	821	3	85	357	1.12e-139	431	YP_009507248	1464308873	ORF B [Trichoplusia ni TED virus]	2083181	YP_009507248	Viruses	Artverviricota	Revtraviricetes	Ortervirales	Metaviridae	Errantivirus	Trichoplusia ni TED virus	gen	PRJNA369863+PRJNA508767	blastx	2083181	Genomic
220905	713	78.2796	NODE_220905_length_713_cov_78.279635	DAC80279.1	67.188	64	21	0	520	711	4	67	5.94e-17	89.4	DAC80279	1750927711	TPA_asm: integrase [Bos-associated insect adintovirus]	2597806	DAC80279	Viruses	Preplasmiviricota	Polintoviricetes	Orthopolintovirales	Adintoviridae		Bos-associated insect adintovirus	gen	PRJNA171749	blastx	2597806	Genomic
22110	760	904.322	NODE_22110_length_760_cov_904.321986	QRI44287.1	28.03	132	77	4	739	383	2	128	0.000466	51.2	QRI44287	1977369105	polymerase polyprotein, partial [Dicistroviridae sp.]	1955144	QRI44287	Viruses	Pisuviricota	Pisoniviricetes	Picornavirales	Dicistroviridae		Dicistroviridae sp.	trx	PRJNA353242	blastx	1955144	Transcriptomic
221112	712	167.017	NODE_221112_length_712_cov_167.016743	DAC80278.1	57.447	235	100	0	711	7	964	1198	3.96e-91	303	DAC80278	1750927710	TPA_asm: PolB [Bos-associated insect adintovirus]	2597806	DAC80278	Viruses	Preplasmiviricota	Polintoviricetes	Orthopolintovirales	Adintoviridae		Bos-associated insect adintovirus	gen	PRJNA171749	blastx	2597806	Genomic
221332	711	21.7439	NODE_221332_length_711_cov_21.743902	DAC81320.1	31.792	173	99	4	566	90	311	478	9.33e-19	95.5	DAC81320	1821957710	TPA_asm: PolB [Mayetiola barley midge adintovirus]	2609858	DAC81320	Viruses	Preplasmiviricota	Polintoviricetes	Orthopolintovirales	Adintoviridae	Alphadintovirus	Alphadintovirus mayetiola	gen	PRJNA171749	blastx	2609858	Genomic
22134	1081	24.54	NODE_22134_length_1081_cov_24.539961	QBP37036.1	40.351	342	196	4	69	1079	661	999	1.85e-72	254	QBP37036	1596077648	putative RdRP [Lampyris noctiluca errantivirus 1]	2552986	QBP37036	Viruses	Artverviricota	Revtraviricetes	Ortervirales	Metaviridae	Errantivirus	Lampyris noctiluca errantivirus 1	gen	PRJNA580490	blastx	2552986	Genomic
22170	973	46.2745	NODE_22170_length_973_cov_46.274510	DAC81331.1	47.214	341	153	7	9	971	439	772	7.06e-95	316	DAC81331	1821957722	TPA_asm: PolB [Megastigmus wasp adintovirus]	2609859	DAC81331	Viruses	Preplasmiviricota	Polintoviricetes	Orthopolintovirales	Adintoviridae		Megastigmus wasp adintovirus	gen	PRJNA580490	blastx	2609859	Genomic
221757	709	306.598	NODE_221757_length_709_cov_306.597859	YP_009507247.1	27.222	180	126	4	10	543	8	184	3.29e-07	62.4	YP_009507247	1464308872	ORF A [Trichoplusia ni TED virus]	2083181	YP_009507247	Viruses	Artverviricota	Revtraviricetes	Ortervirales	Metaviridae	Errantivirus	Trichoplusia ni TED virus	gen	PRJNA171749	blastx	2083181	Genomic
221758	709	136.399	NODE_221758_length_709_cov_136.399083	QBP37036.1	50.649	231	114	0	709	17	76	306	3.83e-73	251	QBP37036	1596077648	putative RdRP [Lampyris noctiluca errantivirus 1]	2552986	QBP37036	Viruses	Artverviricota	Revtraviricetes	Ortervirales	Metaviridae	Errantivirus	Lampyris noctiluca errantivirus 1	gen	PRJNA171749	blastx	2552986	Genomic
22188	1080	21.1561	NODE_22188_length_1080_cov_21.156098	DAC80301.1	30.887	327	181	16	937	2	316	612	2.77e-22	110	DAC80301	1750927734	TPA_asm: PolB [Terrapene box turtle adintovirus]	2597808	DAC80301	Viruses	Preplasmiviricota	Polintoviricetes	Orthopolintovirales	Adintoviridae	Betadintovirus	Betadintovirus terrapene	gen	PRJNA580490	blastx	2597808	Genomic
221	3468	179.254	NODE_221_length_3468_cov_179.254322	DAC80279.1	52.788	269	122	2	1	807	39	302	6.24e-86	291	DAC80279	1750927711	TPA_asm: integrase [Bos-associated insect adintovirus]	2597806	DAC80279	Viruses	Preplasmiviricota	Polintoviricetes	Orthopolintovirales	Adintoviridae		Bos-associated insect adintovirus	gen	PRJNA580490	blastx	2597806	Genomic
22241	972	29.9531	NODE_22241_length_972_cov_29.953108	DAC80281.1	29.677	310	172	12	968	138	20	316	6.38e-16	88.6	DAC80281	1750927713	TPA_asm: adintoc3 [Bos-associated insect adintovirus]	2597806	DAC80281	Viruses	Preplasmiviricota	Polintoviricetes	Orthopolintovirales	Adintoviridae		Bos-associated insect adintovirus	gen	PRJNA580490	blastx	2597806	Genomic
22278	1067	26.3597	NODE_22278_length_1067_cov_26.359684	YP_009507248.1	54.93	355	147	3	1067	3	5	346	2.05e-126	399	YP_009507248	1464308873	ORF B [Trichoplusia ni TED virus]	2083181	YP_009507248	Viruses	Artverviricota	Revtraviricetes	Ortervirales	Metaviridae	Errantivirus	Trichoplusia ni TED virus	gen	PRJNA580490	blastx	2083181	Genomic
2231	1790	21.7297	NODE_2231_length_1790_cov_21.729683	YP_009665762.1	39.25	400	237	5	1546	362	5	403	1.71e-79	277	YP_009665762	1694997895	19.5g1 protein [Chelonus inanitus bracovirus]	36344	YP_009665762	Viruses				Polydnaviriformidae	Bracoviriform	Bracoviriform inaniti	gen	PRJNA580490	blastx	36344	Genomic
223625	700	44.9891	NODE_223625_length_700_cov_44.989147	BAB40421.1	29.487	78	50	1	152	370	384	461	3.04e-05	50.1	BAB40421	13517083	Gag-Pol fusion polyprotein [Human immunodeficiency virus 1]	11676	BAB40421	Viruses	Artverviricota	Revtraviricetes	Ortervirales	Retroviridae	Lentivirus	Human immunodeficiency virus 1	gen	PRJNA171749	blastx	11676	Genomic
2237	1937	22.5638	NODE_2237_length_1937_cov_22.563762	AUW34383.1	33.172	621	386	10	1802	3	8	620	4.33e-113	364	AUW34383	1336812364	G [Blacklegged tick chuvirus-2]	2079604	AUW34383	Viruses	Negarnaviricota	Monjiviricetes	Jingchuvirales	Chuviridae	Nigecruvirus	Nigecruvirus ixodes	gen	PRJNA580490	blastx	2079604	Genomic
22434	1014	29.6642	NODE_22434_length_1014_cov_29.664234	YP_009507247.1	39.056	233	133	4	693	7	5	232	2.86e-39	154	YP_009507247	1464308872	ORF A [Trichoplusia ni TED virus]	2083181	YP_009507247	Viruses	Artverviricota	Revtraviricetes	Ortervirales	Metaviridae	Errantivirus	Trichoplusia ni TED virus	gen	PRJNA580490	blastx	2083181	Genomic
224475	696	93.4306	NODE_224475_length_696_cov_93.430577	YP_009507248.1	41.558	231	135	0	693	1	702	932	1.33e-62	222	YP_009507248	1464308873	ORF B [Trichoplusia ni TED virus]	2083181	YP_009507248	Viruses	Artverviricota	Revtraviricetes	Ortervirales	Metaviridae	Errantivirus	Trichoplusia ni TED virus	gen	PRJNA171749	blastx	2083181	Genomic
22449	809	44.5703	NODE_22449_length_809_cov_44.570292	YP_009507248.1	35.577	208	125	4	195	806	605	807	4.74e-34	142	YP_009507248	1464308873	ORF B [Trichoplusia ni TED virus]	2083181	YP_009507248	Viruses	Artverviricota	Revtraviricetes	Ortervirales	Metaviridae	Errantivirus	Trichoplusia ni TED virus	gen	PRJNA580490	blastx	2083181	Genomic
224684	695	35.4828	NODE_224684_length_695_cov_35.482813	DAC80286.1	35.593	118	71	3	693	349	232	347	1.49e-19	80.9	DAC80286	1750927718	TPA_asm: hexon [Bos-associated insect adintovirus]	2597806	DAC80286	Viruses	Preplasmiviricota	Polintoviricetes	Orthopolintovirales	Adintoviridae		Bos-associated insect adintovirus	gen	PRJNA171749	blastx	2597806	Genomic
22476	3448	24.3752	NODE_22476_length_3448_cov_24.375184	YP_009507248.1	42.075	347	196	4	2411	3448	93	435	4.59e-82	302	YP_009507248	1464308873	ORF B [Trichoplusia ni TED virus]	2083181	YP_009507248	Viruses	Artverviricota	Revtraviricetes	Ortervirales	Metaviridae	Errantivirus	Trichoplusia ni TED virus	gen	PRJNA171749	blastx	2083181	Genomic
22479	1502	38.4202	NODE_22479_length_1502_cov_38.420180	DAC80278.1	55.11	499	222	1	4	1500	743	1239	0	592	DAC80278	1750927710	TPA_asm: PolB [Bos-associated insect adintovirus]	2597806	DAC80278	Viruses	Preplasmiviricota	Polintoviricetes	Orthopolintovirales	Adintoviridae		Bos-associated insect adintovirus	gen	PRJNA580490	blastx	2597806	Genomic
22487	861	109.743	NODE_22487_length_861_cov_109.743176	DAC80278.1	47.458	177	92	1	529	2	218	394	5.87e-54	180	DAC80278	1750927710	TPA_asm: PolB [Bos-associated insect adintovirus]	2597806	DAC80278	Viruses	Preplasmiviricota	Polintoviricetes	Orthopolintovirales	Adintoviridae		Bos-associated insect adintovirus	gen	PRJNA580490	blastx	2597806	Genomic
22496	746	2337.29	NODE_22496_length_746_cov_2337.286541	ACO51501.1	98.79	248	3	0	746	3	409	656	3.62e-166	515	ACO51501	226359396	223K protein [Potato virus S]	12169	ACO51501.1	Viruses	Kitrinoviricota	Alsuviricetes	Tymovirales	Betaflexiviridae	Carlavirus	Potato virus S	blastn	PRJNA353242	blastx	12169	Transcriptomic
2256	1453	55.9235	NODE_2256_length_1453_cov_55.923462	ABD19501.1	31.469	143	79	7	675	1073	292	425	0.000745	54.7	ABD19501	87083841	gag protein [Simian immunodeficiency virus]	11723	ABD19501	Viruses	Artverviricota	Revtraviricetes	Ortervirales	Retroviridae	Lentivirus	Simian immunodeficiency virus	gen	PRJNA580490	blastx	11723	Genomic
2258	2052	27.7061	NODE_2258_length_2052_cov_27.706059	YP_009507248.1	59.874	633	228	6	1898	3	13	620	0	795	YP_009507248	1464308873	ORF B [Trichoplusia ni TED virus]	2083181	YP_009507248	Viruses	Artverviricota	Revtraviricetes	Ortervirales	Metaviridae	Errantivirus	Trichoplusia ni TED virus	gen	PRJNA580490	blastx	2083181	Genomic
22604	1028	95.5272	NODE_22604_length_1028_cov_95.527235	YP_009507248.1	62.727	330	103	5	1020	34	312	622	1.27e-138	430	YP_009507248	1464308873	ORF B [Trichoplusia ni TED virus]	2083181	YP_009507248	Viruses	Artverviricota	Revtraviricetes	Ortervirales	Metaviridae	Errantivirus	Trichoplusia ni TED virus	gen	PRJNA580490	blastx	2083181	Genomic
22672	873	32.7335	NODE_22672_length_873_cov_32.733496	YP_009507248.1	59.507	284	104	2	20	871	51	323	1.78e-112	359	YP_009507248	1464308873	ORF B [Trichoplusia ni TED virus]	2083181	YP_009507248	Viruses	Artverviricota	Revtraviricetes	Ortervirales	Metaviridae	Errantivirus	Trichoplusia ni TED virus	gen	PRJNA580490	blastx	2083181	Genomic
226	3255	187.423	NODE_226_length_3255_cov_187.423438	DAC81454.1	55.556	207	89	3	3	614	102	308	4.8e-59	216	DAC81454	1821957974	TPA_asm: integrase [Spodoptera moth adintovirus 2]	2609854	DAC81454	Viruses	Preplasmiviricota	Polintoviricetes	Orthopolintovirales	Adintoviridae		Spodoptera moth adintovirus 2	gen	PRJNA580490	blastx	2609854	Genomic
226	3527	323.646	NODE_226_length_3527_cov_323.645737	DAC80279.1	54.882	297	129	2	4	894	11	302	4.65e-103	338	DAC80279	1750927711	TPA_asm: integrase [Bos-associated insect adintovirus]	2597806	DAC80279	Viruses	Preplasmiviricota	Polintoviricetes	Orthopolintovirales	Adintoviridae		Bos-associated insect adintovirus	gen	PRJNA580490	blastx	2597806	Genomic
2270	1827	120.282	NODE_2270_length_1827_cov_120.281603	AVR52565.1	43.942	553	290	6	1749	112	20	559	4.75e-137	421	AVR52565	1372040699	NP [Photinus pyralis orthomyxo-like virus 1]	2137183	AVR52565	Viruses	Negarnaviricota	Insthoviricetes	Articulavirales	Orthomyxoviridae		Photinus pyralis orthomyxo-like virus 1	trx	PRJNA694179	blastx	2137183	Transcriptomic
22719	763	43.5268	NODE_22719_length_763_cov_43.526836	YP_009507248.1	64.348	230	82	0	728	39	339	568	3.8e-103	333	YP_009507248	1464308873	ORF B [Trichoplusia ni TED virus]	2083181	YP_009507248	Viruses	Artverviricota	Revtraviricetes	Ortervirales	Metaviridae	Errantivirus	Trichoplusia ni TED virus	gen	PRJNA580490	blastx	2083181	Genomic
22719	970	73.329	NODE_22719_length_970_cov_73.328962	QBP37037.1	28.426	197	130	3	965	375	92	277	1.07e-09	71.6	QBP37037	1596077649	putative envelope protein [Lampyris noctiluca errantivirus 1]	2552986	QBP37037	Viruses	Artverviricota	Revtraviricetes	Ortervirales	Metaviridae	Errantivirus	Lampyris noctiluca errantivirus 1	gen	PRJNA580490	blastx	2552986	Genomic
2273	1764	27.6144	NODE_2273_length_1764_cov_27.614394	YP_009507248.1	66.055	109	37	0	329	3	85	193	7.5e-39	165	YP_009507248	1464308873	ORF B [Trichoplusia ni TED virus]	2083181	YP_009507248	Viruses	Artverviricota	Revtraviricetes	Ortervirales	Metaviridae	Errantivirus	Trichoplusia ni TED virus	gen	PRJNA580490	blastx	2083181	Genomic
22791	867	36.484	NODE_22791_length_867_cov_36.483990	DAC81262.1	46.154	299	147	5	861	1	412	708	5.42e-76	263	DAC81262	1821957648	TPA_asm: PolB [Bos-associated insect adintovirus 2]	2609867	DAC81262	Viruses	Preplasmiviricota	Polintoviricetes	Orthopolintovirales	Adintoviridae		Bos-associated insect adintovirus 2	gen	PRJNA580490	blastx	2609867	Genomic
2280	1931	25.3305	NODE_2280_length_1931_cov_25.330490	YP_009507248.1	64.5	200	63	2	605	6	75	266	3.44e-61	232	YP_009507248	1464308873	ORF B [Trichoplusia ni TED virus]	2083181	YP_009507248	Viruses	Artverviricota	Revtraviricetes	Ortervirales	Metaviridae	Errantivirus	Trichoplusia ni TED virus	gen	PRJNA580490	blastx	2083181	Genomic
22810	797	20.3908	NODE_22810_length_797_cov_20.390836	DAC81262.1	51.639	122	55	2	365	6	584	703	6.72e-48	124	DAC81262	1821957648	TPA_asm: PolB [Bos-associated insect adintovirus 2]	2609867	DAC81262	Viruses	Preplasmiviricota	Polintoviricetes	Orthopolintovirales	Adintoviridae		Bos-associated insect adintovirus 2	gen	PRJNA369863+PRJNA508767	blastx	2609867	Genomic
228144	679	593.708	NODE_228144_length_679_cov_593.708333	DAC80278.1	60	225	88	1	3	677	835	1057	1.4e-90	301	DAC80278	1750927710	TPA_asm: PolB [Bos-associated insect adintovirus]	2597806	DAC80278	Viruses	Preplasmiviricota	Polintoviricetes	Orthopolintovirales	Adintoviridae		Bos-associated insect adintovirus	gen	PRJNA171749	blastx	2597806	Genomic
22826	1035	23.5265	NODE_22826_length_1035_cov_23.526531	DAC80278.1	54.971	342	152	1	6	1031	625	964	2.1e-124	397	DAC80278	1750927710	TPA_asm: PolB [Bos-associated insect adintovirus]	2597806	DAC80278	Viruses	Preplasmiviricota	Polintoviricetes	Orthopolintovirales	Adintoviridae		Bos-associated insect adintovirus	gen	PRJNA580490	blastx	2597806	Genomic
2283	2277	41.5221	NODE_2283_length_2277_cov_41.522052	YP_009507248.1	50.179	279	128	2	838	2	5	272	1.4e-81	293	YP_009507248	1464308873	ORF B [Trichoplusia ni TED virus]	2083181	YP_009507248	Viruses	Artverviricota	Revtraviricetes	Ortervirales	Metaviridae	Errantivirus	Trichoplusia ni TED virus	gen	PRJNA580490	blastx	2083181	Genomic
2288	1437	21.2431	NODE_2288_length_1437_cov_21.243126	DAC81331.1	26.23	122	87	2	1074	1436	12	131	8.19e-05	58.2	DAC81331	1821957722	TPA_asm: PolB [Megastigmus wasp adintovirus]	2609859	DAC81331	Viruses	Preplasmiviricota	Polintoviricetes	Orthopolintovirales	Adintoviridae		Megastigmus wasp adintovirus	gen	PRJNA580490	blastx	2609859	Genomic
228	3978	25.8802	NODE_228_length_3978_cov_25.880194	QIC94985.1	33.835	133	71	5	1882	2271	364	482	3.73e-07	67.4	QIC94985	1811627965	gag protein [Human immunodeficiency virus 1]	11676	QIC94985	Viruses	Artverviricota	Revtraviricetes	Ortervirales	Retroviridae	Lentivirus	Human immunodeficiency virus 1	gen	PRJNA580490	blastx	11676	Genomic
22918	1061	82.1074	NODE_22918_length_1061_cov_82.107356	QBP37036.1	38.372	172	104	2	530	15	762	931	3.88e-27	124	QBP37036	1596077648	putative RdRP [Lampyris noctiluca errantivirus 1]	2552986	QBP37036	Viruses	Artverviricota	Revtraviricetes	Ortervirales	Metaviridae	Errantivirus	Lampyris noctiluca errantivirus 1	gen	PRJNA580490	blastx	2552986	Genomic
22955	1050	97.1879	NODE_22955_length_1050_cov_97.187940	YP_009507247.1	27.32	194	127	5	38	589	2	191	1.49e-09	71.2	YP_009507247	1464308872	ORF A [Trichoplusia ni TED virus]	2083181	YP_009507247	Viruses	Artverviricota	Revtraviricetes	Ortervirales	Metaviridae	Errantivirus	Trichoplusia ni TED virus	gen	PRJNA580490	blastx	2083181	Genomic
22961	962	31.8368	NODE_22961_length_962_cov_31.836825	YP_009507247.1	37.363	182	112	2	57	599	12	192	9.55e-35	141	YP_009507247	1464308872	ORF A [Trichoplusia ni TED virus]	2083181	YP_009507247	Viruses	Artverviricota	Revtraviricetes	Ortervirales	Metaviridae	Errantivirus	Trichoplusia ni TED virus	gen	PRJNA580490	blastx	2083181	Genomic
229	3250	30.8091	NODE_229_length_3250_cov_30.809077	YP_009507248.1	40.449	712	389	7	3225	1102	334	1014	1.44e-167	533	YP_009507248	1464308873	ORF B [Trichoplusia ni TED virus]	2083181	YP_009507248	Viruses	Artverviricota	Revtraviricetes	Ortervirales	Metaviridae	Errantivirus	Trichoplusia ni TED virus	gen	PRJNA580490	blastx	2083181	Genomic
229	3445	242.471	NODE_229_length_3445_cov_242.471091	DAC80279.1	53.047	279	126	2	3	839	29	302	3.23e-91	306	DAC80279	1750927711	TPA_asm: integrase [Bos-associated insect adintovirus]	2597806	DAC80279	Viruses	Preplasmiviricota	Polintoviricetes	Orthopolintovirales	Adintoviridae		Bos-associated insect adintovirus	gen	PRJNA580490	blastx	2597806	Genomic
23003	1031	27.1014	NODE_23003_length_1031_cov_27.101434	DAC81262.1	39.94	333	183	7	55	1029	142	465	4.77e-66	237	DAC81262	1821957648	TPA_asm: PolB [Bos-associated insect adintovirus 2]	2609867	DAC81262	Viruses	Preplasmiviricota	Polintoviricetes	Orthopolintovirales	Adintoviridae		Bos-associated insect adintovirus 2	gen	PRJNA580490	blastx	2609867	Genomic
230144	670	180.496	NODE_230144_length_670_cov_180.495935	YP_009507248.1	60.09	223	89	0	670	2	231	453	1.38e-85	285	YP_009507248	1464308873	ORF B [Trichoplusia ni TED virus]	2083181	YP_009507248	Viruses	Artverviricota	Revtraviricetes	Ortervirales	Metaviridae	Errantivirus	Trichoplusia ni TED virus	gen	PRJNA171749	blastx	2083181	Genomic
230365	669	35.8941	NODE_230365_length_669_cov_35.894137	YP_803309.1	38.235	68	42	0	613	410	44	111	0.000396	50.1	YP_803309	116326772	hypothetical protein TNAV2c_gp086 [Trichoplusia ni ascovirus 2c]	328615	YP_803309	Viruses	Nucleocytoviricota	Megaviricetes	Pimascovirales	Ascoviridae	Ascovirus	Trichoplusia ni ascovirus 2c	gen	PRJNA171749	blastx	328615	Genomic
23045	782	48.3494	NODE_23045_length_782_cov_48.349381	YP_009507248.1	64.557	237	84	0	1	711	332	568	3.82e-106	341	YP_009507248	1464308873	ORF B [Trichoplusia ni TED virus]	2083181	YP_009507248	Viruses	Artverviricota	Revtraviricetes	Ortervirales	Metaviridae	Errantivirus	Trichoplusia ni TED virus	gen	PRJNA580490	blastx	2083181	Genomic
23052	877	23.1861	NODE_23052_length_877_cov_23.186131	YP_009507248.1	85.714	28	4	0	85	2	213	240	0.000614	53.9	YP_009507248	1464308873	ORF B [Trichoplusia ni TED virus]	2083181	YP_009507248	Viruses	Artverviricota	Revtraviricetes	Ortervirales	Metaviridae	Errantivirus	Trichoplusia ni TED virus	gen	PRJNA580490	blastx	2083181	Genomic
2308	1907	23.736	NODE_2308_length_1907_cov_23.735961	QBP37037.1	24.59	305	215	4	1516	602	2	291	8.93e-13	83.6	QBP37037	1596077649	putative envelope protein [Lampyris noctiluca errantivirus 1]	2552986	QBP37037	Viruses	Artverviricota	Revtraviricetes	Ortervirales	Metaviridae	Errantivirus	Lampyris noctiluca errantivirus 1	gen	PRJNA580490	blastx	2552986	Genomic
230	3286	52.4893	NODE_230_length_3286_cov_52.489322	YP_009507248.1	41.644	730	391	7	3	2180	316	1014	1.2e-180	567	YP_009507248	1464308873	ORF B [Trichoplusia ni TED virus]	2083181	YP_009507248	Viruses	Artverviricota	Revtraviricetes	Ortervirales	Metaviridae	Errantivirus	Trichoplusia ni TED virus	gen	PRJNA580490	blastx	2083181	Genomic
23130	1019	30.7386	NODE_23130_length_1019_cov_30.738589	DAC81292.1	26.549	226	142	7	917	285	281	497	9.63e-15	87	DAC81292	1821957680	TPA_asm: collagenase [Ladona dragonfly adintovirus]	2609856	DAC81292	Viruses	Preplasmiviricota	Polintoviricetes	Orthopolintovirales	Adintoviridae		Ladona dragonfly adintovirus	gen	PRJNA580490	blastx	2609856	Genomic
23133	1122	25.254	NODE_23133_length_1122_cov_25.253983	YP_009507247.1	37.5	104	57	1	3	314	117	212	4.43e-13	82	YP_009507247	1464308872	ORF A [Trichoplusia ni TED virus]	2083181	YP_009507247	Viruses	Artverviricota	Revtraviricetes	Ortervirales	Metaviridae	Errantivirus	Trichoplusia ni TED virus	gen	PRJNA580490	blastx	2083181	Genomic
23143	1139	21.536	NODE_23143_length_1139_cov_21.535978	YP_009337905.1	30.22	182	116	1	1136	624	483	664	2.9e-21	107	YP_009337905	1132372192	putative glycoprotein [Hubei chuvirus-like virus 1]	1922857	YP_009337905	Viruses	Negarnaviricota	Monjiviricetes	Jingchuvirales	Chuviridae	Mivirus	Hubei mivirus	gen	PRJNA580490	blastx	1922857	Genomic
23160	721	1057.16	NODE_23160_length_721_cov_1057.157658	YP_009552461.1	38.333	240	146	2	719	3	2494	2732	7.67e-50	186	YP_009552461	1571838485	replicase protein [Nephila clavipes virus 4]	2108201	YP_009552461	Viruses	Kitrinoviricota	Alsuviricetes	Martellivirales	Virgaviridae		Nephila clavipes virus 4	trx	PRJNA353242	blastx	2108201	Transcriptomic
23162	1082	32.0721	NODE_23162_length_1082_cov_32.072055	DAC81262.1	39.523	377	202	9	3	1082	202	569	6.49e-73	257	DAC81262	1821957648	TPA_asm: PolB [Bos-associated insect adintovirus 2]	2609867	DAC81262	Viruses	Preplasmiviricota	Polintoviricetes	Orthopolintovirales	Adintoviridae		Bos-associated insect adintovirus 2	gen	PRJNA580490	blastx	2609867	Genomic
23177	1076	31.716	NODE_23177_length_1076_cov_31.715965	YP_009507247.1	38.281	256	139	6	315	1076	5	243	2.22e-40	157	YP_009507247	1464308872	ORF A [Trichoplusia ni TED virus]	2083181	YP_009507247	Viruses	Artverviricota	Revtraviricetes	Ortervirales	Metaviridae	Errantivirus	Trichoplusia ni TED virus	gen	PRJNA580490	blastx	2083181	Genomic
2321	2071	22.6845	NODE_2321_length_2071_cov_22.684524	YP_009507248.1	39.357	498	284	2	1892	402	603	1083	1.79e-110	369	YP_009507248	1464308873	ORF B [Trichoplusia ni TED virus]	2083181	YP_009507248	Viruses	Artverviricota	Revtraviricetes	Ortervirales	Metaviridae	Errantivirus	Trichoplusia ni TED virus	trx	PRJNA553565	blastx	2083181	Transcriptomic
23265	943	25.2027	NODE_23265_length_943_cov_25.202703	YP_009507247.1	40.476	210	121	3	301	924	5	212	9.93e-39	152	YP_009507247	1464308872	ORF A [Trichoplusia ni TED virus]	2083181	YP_009507247	Viruses	Artverviricota	Revtraviricetes	Ortervirales	Metaviridae	Errantivirus	Trichoplusia ni TED virus	gen	PRJNA580490	blastx	2083181	Genomic
23274	895	22.0869	NODE_23274_length_895_cov_22.086905	DAC81406.1	27.425	299	200	9	870	1	54	344	2.25e-23	111	DAC81406	1821957804	TPA_asm: PolB-N [Rhodactis coral adintovirus]	2609865	DAC81406	Viruses	Preplasmiviricota	Polintoviricetes	Orthopolintovirales	Adintoviridae		Rhodactis coral adintovirus	gen	PRJNA580490	blastx	2609865	Genomic
232	1153	45.4253	NODE_232_length_1153_cov_45.425319	NP_065048.1	32.143	84	52	2	1141	890	39	117	8.42e-05	55.1	NP_065048	9964580	similar to CG3838 gene product [Amsacta moorei entomopoxvirus]	28321	NP_065048	Viruses	Nucleocytoviricota	Pokkesviricetes	Chitovirales	Poxviridae	Betaentomopoxvirus	Amsacta moorei entomopoxvirus	trx	PRJNA464380	blastx	28321	Transcriptomic
23356	1027	29.215	NODE_23356_length_1027_cov_29.215021	YP_009507247.1	40.945	127	75	0	1027	647	82	208	1.06e-21	106	YP_009507247	1464308872	ORF A [Trichoplusia ni TED virus]	2083181	YP_009507247	Viruses	Artverviricota	Revtraviricetes	Ortervirales	Metaviridae	Errantivirus	Trichoplusia ni TED virus	gen	PRJNA580490	blastx	2083181	Genomic
23366	1005	49.8	NODE_23366_length_1005_cov_49.800000	DAC81292.1	26.222	225	142	7	938	309	281	496	8.1e-14	84.3	DAC81292	1821957680	TPA_asm: collagenase [Ladona dragonfly adintovirus]	2609856	DAC81292	Viruses	Preplasmiviricota	Polintoviricetes	Orthopolintovirales	Adintoviridae		Ladona dragonfly adintovirus	gen	PRJNA580490	blastx	2609856	Genomic
23367	1005	26.6568	NODE_23367_length_1005_cov_26.656842	NP_048263.1	44.915	118	56	4	738	397	1	113	1.09e-15	83.2	NP_048263	9631384	ORF MSV192 hypothetical protein [Melanoplus sanguinipes entomopoxvirus]	83191	NP_048263	Viruses	Nucleocytoviricota	Pokkesviricetes	Chitovirales	Poxviridae	Deltaentomopoxvirus	Melanoplus sanguinipes entomopoxvirus	gen	PRJNA580490	blastx	83191	Genomic
23368	1061	23.1948	NODE_23368_length_1061_cov_23.194831	AIG63177.1	22.472	267	185	11	1055	312	208	471	9.29e-08	66.2	AIG63177	667674102	ORF136 [Helicoverpa SNPV AC53]	1569367	AIG63177	Viruses		Naldaviricetes	Lefavirales	Baculoviridae	Alphabaculovirus	Helicoverpa armigera nucleopolyhedrovirus	gen	PRJNA580490	blastx	1569367	Genomic
23390	864	116.059	NODE_23390_length_864_cov_116.059333	DAC80278.1	47.753	178	92	1	333	863	218	395	5.09e-55	183	DAC80278	1750927710	TPA_asm: PolB [Bos-associated insect adintovirus]	2597806	DAC80278	Viruses	Preplasmiviricota	Polintoviricetes	Orthopolintovirales	Adintoviridae		Bos-associated insect adintovirus	gen	PRJNA580490	blastx	2597806	Genomic
23425	941	71.2562	NODE_23425_length_941_cov_71.256208	QBP37036.1	50	314	155	2	1	939	152	464	2.47e-100	328	QBP37036	1596077648	putative RdRP [Lampyris noctiluca errantivirus 1]	2552986	QBP37036	Viruses	Artverviricota	Revtraviricetes	Ortervirales	Metaviridae	Errantivirus	Lampyris noctiluca errantivirus 1	gen	PRJNA580490	blastx	2552986	Genomic
234841	649	215.973	NODE_234841_length_649_cov_215.973064	DAC80282.1	47.468	158	77	3	647	177	3	155	6.21e-48	148	DAC80282	1750927714	TPA_asm: FtsK [Bos-associated insect adintovirus]	2597806	DAC80282	Viruses	Preplasmiviricota	Polintoviricetes	Orthopolintovirales	Adintoviridae		Bos-associated insect adintovirus	gen	PRJNA171749	blastx	2597806	Genomic
23526	1014	29.7477	NODE_23526_length_1014_cov_29.747654	CBZ06032.1	61.644	73	25	2	944	735	33	105	2.5e-16	87.4	CBZ06032	326937619	Maverick capsid-like p31.10 [Cotesia congregata bracovirus]	39640	CBZ06032	Viruses				Polydnaviriformidae	Bracoviriform	Bracoviriform congregatae	gen	PRJNA580490	blastx	39640	Genomic
23588	1012	27.5705	NODE_23588_length_1012_cov_27.570533	DAC80278.1	35.371	229	130	4	661	2	60	279	4.23e-35	147	DAC80278	1750927710	TPA_asm: PolB [Bos-associated insect adintovirus]	2597806	DAC80278	Viruses	Preplasmiviricota	Polintoviricetes	Orthopolintovirales	Adintoviridae		Bos-associated insect adintovirus	gen	PRJNA580490	blastx	2597806	Genomic
23615	1022	23.3878	NODE_23615_length_1022_cov_23.387797	YP_009507248.1	39.823	339	196	1	4	1020	653	983	9.09e-77	266	YP_009507248	1464308873	ORF B [Trichoplusia ni TED virus]	2083181	YP_009507248	Viruses	Artverviricota	Revtraviricetes	Ortervirales	Metaviridae	Errantivirus	Trichoplusia ni TED virus	gen	PRJNA580490	blastx	2083181	Genomic
23649	1107	25.0209	NODE_23649_length_1107_cov_25.020913	YP_009507247.1	39.056	233	136	3	404	1099	5	232	1.57e-39	155	YP_009507247	1464308872	ORF A [Trichoplusia ni TED virus]	2083181	YP_009507247	Viruses	Artverviricota	Revtraviricetes	Ortervirales	Metaviridae	Errantivirus	Trichoplusia ni TED virus	gen	PRJNA580490	blastx	2083181	Genomic
236690	641	21.9267	NODE_236690_length_641_cov_21.926724	QTE04034.1	36.567	134	81	4	443	48	52	183	1.43e-17	92	QTE04034	2015373288	nonstructural protein [Dendrocopos leucotos parvoviridae sp.]	2794475	QTE04034	Viruses	Cossaviricota	Quintoviricetes	Piccovirales	Parvoviridae		Dendrocopos leucotos parvoviridae sp.	gen	PRJNA171749	blastx	2794475	Genomic
2367	536	76.5967	NODE_2367_length_536_cov_76.596674	QPL17815.1	45.294	170	89	3	523	20	2447	2614	5.47e-37	146	QPL17815	1939515408	replicase [Pistachio virus X]	2794236	QPL17815	Viruses	Kitrinoviricota	Alsuviricetes	Martellivirales	Kitaviridae		Pistachio virus X	trx	PRJNA297027	blastx	2794236	Transcriptomic
23717	791	22.9579	NODE_23717_length_791_cov_22.957880	QBP37036.1	40.102	197	114	4	590	3	631	824	3.99e-37	150	QBP37036	1596077648	putative RdRP [Lampyris noctiluca errantivirus 1]	2552986	QBP37036	Viruses	Artverviricota	Revtraviricetes	Ortervirales	Metaviridae	Errantivirus	Lampyris noctiluca errantivirus 1	gen	PRJNA580490	blastx	2552986	Genomic
2374	1647	20.6765	NODE_2374_length_1647_cov_20.676508	ASR92126.1	27.689	437	283	13	1517	255	16	435	1.74e-38	159	ASR92126	1228284524	hemagglutinin protein [Araguari virus]	352236	ASR92126	Viruses	Negarnaviricota	Insthoviricetes	Articulavirales	Orthomyxoviridae	Quaranjavirus	Quaranjavirus araguariense	trx	PRJNA369863+PRJNA508767	blastx	352236	Genomic
2375	1953	21.1106	NODE_2375_length_1953_cov_21.110643	QBP37035.1	30.83	253	133	12	334	1008	5	243	5.18e-12	79.7	QBP37035	1596077647	putative gag protein [Lampyris noctiluca errantivirus 1]	2552986	QBP37035	Viruses	Artverviricota	Revtraviricetes	Ortervirales	Metaviridae	Errantivirus	Lampyris noctiluca errantivirus 1	gen	PRJNA580490	blastx	2552986	Genomic
23776	729	26.3205	NODE_23776_length_729_cov_26.320475	DAC81331.1	55.466	247	105	3	1	729	862	1107	4.55e-84	283	DAC81331	1821957722	TPA_asm: PolB [Megastigmus wasp adintovirus]	2609859	DAC81331	Viruses	Preplasmiviricota	Polintoviricetes	Orthopolintovirales	Adintoviridae		Megastigmus wasp adintovirus	gen	PRJNA580490	blastx	2609859	Genomic
2379	1628	44.3853	NODE_2379_length_1628_cov_44.385251	YP_009345747.1	24.597	248	177	9	1435	713	222	466	1.94e-08	69.7	YP_009345747	1149000180	envelope fusion protein [Mythimna unipuncta granulovirus B]	2169746	YP_009345747	Viruses		Naldaviricetes	Lefavirales	Baculoviridae	Betabaculovirus	Mythimna unipuncta granulovirus B	gen	PRJNA580490	blastx	2169746	Genomic
23852	1004	27.2392	NODE_23852_length_1004_cov_27.239199	YP_009507248.1	41.566	332	194	0	1001	6	653	984	6.71e-83	282	YP_009507248	1464308873	ORF B [Trichoplusia ni TED virus]	2083181	YP_009507248	Viruses	Artverviricota	Revtraviricetes	Ortervirales	Metaviridae	Errantivirus	Trichoplusia ni TED virus	gen	PRJNA580490	blastx	2083181	Genomic
23869	867	120.443	NODE_23869_length_867_cov_120.443350	DAC80278.1	48.045	179	92	1	333	866	218	396	1.03e-55	186	DAC80278	1750927710	TPA_asm: PolB [Bos-associated insect adintovirus]	2597806	DAC80278	Viruses	Preplasmiviricota	Polintoviricetes	Orthopolintovirales	Adintoviridae		Bos-associated insect adintovirus	gen	PRJNA580490	blastx	2597806	Genomic
23879	935	31.0932	NODE_23879_length_935_cov_31.093182	DAC80281.1	26.582	237	143	10	744	106	22	251	6.21e-07	62.4	DAC80281	1750927713	TPA_asm: adintoc3 [Bos-associated insect adintovirus]	2597806	DAC80281	Viruses	Preplasmiviricota	Polintoviricetes	Orthopolintovirales	Adintoviridae		Bos-associated insect adintovirus	gen	PRJNA580490	blastx	2597806	Genomic
2398	1717	51.8508	NODE_2398_length_1717_cov_51.850782	ABD19501.1	32.168	143	78	7	939	1337	292	425	0.000235	56.6	ABD19501	87083841	gag protein [Simian immunodeficiency virus]	11723	ABD19501	Viruses	Artverviricota	Revtraviricetes	Ortervirales	Retroviridae	Lentivirus	Simian immunodeficiency virus	gen	PRJNA580490	blastx	11723	Genomic
239	3267	36.5464	NODE_239_length_3267_cov_36.546389	YP_009507248.1	41.292	712	383	7	3237	1114	334	1014	1.78e-173	548	YP_009507248	1464308873	ORF B [Trichoplusia ni TED virus]	2083181	YP_009507248	Viruses	Artverviricota	Revtraviricetes	Ortervirales	Metaviridae	Errantivirus	Trichoplusia ni TED virus	gen	PRJNA580490	blastx	2083181	Genomic
24002	785	60.3288	NODE_24002_length_785_cov_60.328767	YP_009507248.1	34.466	206	126	4	153	758	605	805	2.65e-31	133	YP_009507248	1464308873	ORF B [Trichoplusia ni TED virus]	2083181	YP_009507248.1	Viruses	Artverviricota	Revtraviricetes	Ortervirales	Metaviridae	Errantivirus	Trichoplusia ni TED virus	blastn	PRJNA580490	blastx	2083181	Genomic
2402	2094	61.0711	NODE_2402_length_2094_cov_61.071113	YP_009049834.1	22.028	286	183	9	1444	668	170	442	2.69e-12	63.5	YP_009049834	671723041	fusion protein [Peridroma alphabaculovirus]	1346829	YP_009049834	Viruses		Naldaviricetes	Lefavirales	Baculoviridae	Alphabaculovirus	Peridroma alphabaculovirus	gen	PRJNA580490	blastx	1346829	Genomic
2407	1041	20.1826	NODE_2407_length_1041_cov_20.182556	YP_001687092.1	43.333	60	34	0	558	379	64	123	0.000196	52.4	YP_001687092	168804160	hypothetical protein SGHV144 [Glossina pallidipes salivary gland hypertrophy virus]	379529	YP_001687092	Viruses		Naldaviricetes	Lefavirales	Hytrosaviridae	Glossinavirus	Glossina hytrosavirus	gen	PRJNA369863+PRJNA508767	blastx	379529	Genomic
2409	1573	40.8419	NODE_2409_length_1573_cov_40.841897	YP_009507248.1	40.625	384	228	0	1162	11	601	984	2.27e-92	315	YP_009507248	1464308873	ORF B [Trichoplusia ni TED virus]	2083181	YP_009507248	Viruses	Artverviricota	Revtraviricetes	Ortervirales	Metaviridae	Errantivirus	Trichoplusia ni TED virus	gen	PRJNA580490	blastx	2083181	Genomic
240	3385	180.601	NODE_240_length_3385_cov_180.600601	DAC81454.1	55.752	226	97	3	11	679	83	308	4.19e-67	239	DAC81454	1821957974	TPA_asm: integrase [Spodoptera moth adintovirus 2]	2609854	DAC81454	Viruses	Preplasmiviricota	Polintoviricetes	Orthopolintovirales	Adintoviridae		Spodoptera moth adintovirus 2	gen	PRJNA580490	blastx	2609854	Genomic
240	3478	166.698	NODE_240_length_3478_cov_166.697634	DAC80279.1	53.979	289	128	2	3	869	19	302	1.1e-95	318	DAC80279	1750927711	TPA_asm: integrase [Bos-associated insect adintovirus]	2597806	DAC80279	Viruses	Preplasmiviricota	Polintoviricetes	Orthopolintovirales	Adintoviridae		Bos-associated insect adintovirus	gen	PRJNA580490	blastx	2597806	Genomic
24104	3360	281.62	NODE_24104_length_3360_cov_281.619667	YP_009507248.1	40.256	703	379	12	2	2077	403	1075	2.92e-163	522	YP_009507248	1464308873	ORF B [Trichoplusia ni TED virus]	2083181	YP_009507248	Viruses	Artverviricota	Revtraviricetes	Ortervirales	Metaviridae	Errantivirus	Trichoplusia ni TED virus	gen	PRJNA171749	blastx	2083181	Genomic
24132	1086	23.3734	NODE_24132_length_1086_cov_23.373424	QBP37037.1	32.323	99	67	0	782	1078	78	176	7.15e-06	60.5	QBP37037	1596077649	putative envelope protein [Lampyris noctiluca errantivirus 1]	2552986	QBP37037	Viruses	Artverviricota	Revtraviricetes	Ortervirales	Metaviridae	Errantivirus	Lampyris noctiluca errantivirus 1	gen	PRJNA580490	blastx	2552986	Genomic
24174	814	62.2754	NODE_24174_length_814_cov_62.275362	QBP37035.1	38.462	78	48	0	567	800	6	83	1.37e-07	63.5	QBP37035	1596077647	putative gag protein [Lampyris noctiluca errantivirus 1]	2552986	QBP37035	Viruses	Artverviricota	Revtraviricetes	Ortervirales	Metaviridae	Errantivirus	Lampyris noctiluca errantivirus 1	gen	PRJNA580490	blastx	2552986	Genomic
241764	619	34.7713	NODE_241764_length_619_cov_34.771277	AXU41595.1	24.074	162	109	5	530	87	184	345	1.26e-05	57	AXU41595	1472011387	F protein [Mythimna unipuncta nucleopolyhedrovirus]	447897	AXU41595	Viruses		Naldaviricetes	Lefavirales	Baculoviridae	Alphabaculovirus	Mythimna unipuncta nucleopolyhedrovirus	gen	PRJNA171749	blastx	447897	Genomic
241	3072	169.68	NODE_241_length_3072_cov_169.680477	DAC81454.1	60.185	108	42	1	53	373	201	308	2.71e-32	139	DAC81454	1821957974	TPA_asm: integrase [Spodoptera moth adintovirus 2]	2609854	DAC81454	Viruses	Preplasmiviricota	Polintoviricetes	Orthopolintovirales	Adintoviridae		Spodoptera moth adintovirus 2	gen	PRJNA580490	blastx	2609854	Genomic
241	3234	32.9129	NODE_241_length_3234_cov_32.912866	YP_009507248.1	40.449	712	389	7	14	2137	334	1014	1.95e-167	532	YP_009507248	1464308873	ORF B [Trichoplusia ni TED virus]	2083181	YP_009507248	Viruses	Artverviricota	Revtraviricetes	Ortervirales	Metaviridae	Errantivirus	Trichoplusia ni TED virus	gen	PRJNA580490	blastx	2083181	Genomic
2421	1954	30.1064	NODE_2421_length_1954_cov_30.106372	YP_009507248.1	60.063	636	224	7	1895	3	10	620	0	799	YP_009507248	1464308873	ORF B [Trichoplusia ni TED virus]	2083181	YP_009507248	Viruses	Artverviricota	Revtraviricetes	Ortervirales	Metaviridae	Errantivirus	Trichoplusia ni TED virus	gen	PRJNA580490	blastx	2083181	Genomic
24284	962	41.0022	NODE_24284_length_962_cov_41.002205	YP_009133256.1	35.897	156	96	1	436	891	57	212	2.8e-20	103	YP_009133256	815846684	vp80 [Lambdina fiscellaria nucleopolyhedrovirus]	1642929	YP_009133256	Viruses		Naldaviricetes	Lefavirales	Baculoviridae	Alphabaculovirus	Lambdina fiscellaria nucleopolyhedrovirus	gen	PRJNA580490	blastx	1642929	Genomic
24294	884	113.157	NODE_24294_length_884_cov_113.156815	DAC80278.1	47.458	177	92	1	333	860	218	394	2.47e-54	180	DAC80278	1750927710	TPA_asm: PolB [Bos-associated insect adintovirus]	2597806	DAC80278	Viruses	Preplasmiviricota	Polintoviricetes	Orthopolintovirales	Adintoviridae		Bos-associated insect adintovirus	gen	PRJNA580490	blastx	2597806	Genomic
2429	1648	39.7031	NODE_2429_length_1648_cov_39.703076	ASR92126.1	27.064	436	287	11	115	1377	16	435	8.63e-38	157	ASR92126	1228284524	hemagglutinin protein [Araguari virus]	352236	ASR92126	Viruses	Negarnaviricota	Insthoviricetes	Articulavirales	Orthomyxoviridae	Quaranjavirus	Quaranjavirus araguariense	trx	PRJNA694179	blastx	352236	Transcriptomic
242	3447	139.368	NODE_242_length_3447_cov_139.367630	DAC81454.1	55.804	224	96	3	84	746	85	308	1.1e-66	238	DAC81454	1821957974	TPA_asm: integrase [Spodoptera moth adintovirus 2]	2609854	DAC81454	Viruses	Preplasmiviricota	Polintoviricetes	Orthopolintovirales	Adintoviridae		Spodoptera moth adintovirus 2	gen	PRJNA580490	blastx	2609854	Genomic
24323	1064	43.7859	NODE_24323_length_1064_cov_43.785927	DAC81331.1	56.566	297	126	3	1063	176	959	1253	6.98e-102	337	DAC81331	1821957722	TPA_asm: PolB [Megastigmus wasp adintovirus]	2609859	DAC81331	Viruses	Preplasmiviricota	Polintoviricetes	Orthopolintovirales	Adintoviridae		Megastigmus wasp adintovirus	gen	PRJNA580490	blastx	2609859	Genomic
24354	871	91.1152	NODE_24354_length_871_cov_91.115196	DAC80281.1	27.376	263	162	8	764	45	2	258	7.14e-13	79.3	DAC80281	1750927713	TPA_asm: adintoc3 [Bos-associated insect adintovirus]	2597806	DAC80281	Viruses	Preplasmiviricota	Polintoviricetes	Orthopolintovirales	Adintoviridae		Bos-associated insect adintovirus	gen	PRJNA580490	blastx	2597806	Genomic
2437	1710	71.7897	NODE_2437_length_1710_cov_71.789728	YP_009507247.1	27.32	194	127	5	1324	773	2	191	2.68e-09	72	YP_009507247	1464308872	ORF A [Trichoplusia ni TED virus]	2083181	YP_009507247	Viruses	Artverviricota	Revtraviricetes	Ortervirales	Metaviridae	Errantivirus	Trichoplusia ni TED virus	gen	PRJNA580490	blastx	2083181	Genomic
243	3238	31.8467	NODE_243_length_3238_cov_31.846686	YP_009507248.1	41.374	713	383	7	3238	1112	333	1014	3.17e-174	550	YP_009507248	1464308873	ORF B [Trichoplusia ni TED virus]	2083181	YP_009507248	Viruses	Artverviricota	Revtraviricetes	Ortervirales	Metaviridae	Errantivirus	Trichoplusia ni TED virus	gen	PRJNA580490	blastx	2083181	Genomic
24408	943	25.9662	NODE_24408_length_943_cov_25.966216	DAC81406.1	31.313	198	120	6	923	369	238	432	8.66e-19	98.6	DAC81406	1821957804	TPA_asm: PolB-N [Rhodactis coral adintovirus]	2609865	DAC81406	Viruses	Preplasmiviricota	Polintoviricetes	Orthopolintovirales	Adintoviridae		Rhodactis coral adintovirus	gen	PRJNA580490	blastx	2609865	Genomic
24440	1453	113.082	NODE_24440_length_1453_cov_113.082260	ABD19501.1	30.986	142	81	6	675	1073	292	425	0.000689	55.1	ABD19501	87083841	gag protein [Simian immunodeficiency virus]	11723	ABD19501	Viruses	Artverviricota	Revtraviricetes	Ortervirales	Retroviridae	Lentivirus	Simian immunodeficiency virus	gen	PRJNA580490	blastx	11723	Genomic
2444	4180	273.452	NODE_2444_length_4180_cov_273.451636	QMU95558.1	23.598	428	260	13	985	2241	304	673	9.94e-07	67	QMU95558	1886016928	putative polyprotein [Bactrocera dorsalis picorna-like virus]	2760895	QMU95558	Viruses	Pisuviricota	Pisoniviricetes	Picornavirales	Picornaviridae		Bactrocera dorsalis picorna-like virus	trx	PRJNA353242	blastx	2760895	Transcriptomic
24472	917	37.5209	NODE_24472_length_917_cov_37.520882	DAC81331.1	52.222	90	39	1	300	43	829	918	2.15e-28	104	DAC81331	1821957722	TPA_asm: PolB [Megastigmus wasp adintovirus]	2609859	DAC81331	Viruses	Preplasmiviricota	Polintoviricetes	Orthopolintovirales	Adintoviridae		Megastigmus wasp adintovirus	gen	PRJNA580490	blastx	2609859	Genomic
24499	972	20.9128	NODE_24499_length_972_cov_20.912759	YP_009507247.1	40.476	210	121	3	642	19	5	212	1.39e-38	151	YP_009507247	1464308872	ORF A [Trichoplusia ni TED virus]	2083181	YP_009507247	Viruses	Artverviricota	Revtraviricetes	Ortervirales	Metaviridae	Errantivirus	Trichoplusia ni TED virus	gen	PRJNA369863+PRJNA508767	blastx	2083181	Genomic
244	3215	42.3142	NODE_244_length_3215_cov_42.314241	QBP37036.1	39.058	658	365	10	2393	429	1	625	9.42e-144	470	QBP37036	1596077648	putative RdRP [Lampyris noctiluca errantivirus 1]	2552986	QBP37036	Viruses	Artverviricota	Revtraviricetes	Ortervirales	Metaviridae	Errantivirus	Lampyris noctiluca errantivirus 1	gen	PRJNA580490	blastx	2552986	Genomic
24518	1451	22.7658	NODE_24518_length_1451_cov_22.765759	YP_009507248.1	33.524	349	230	2	1412	369	658	1005	1.35e-61	229	YP_009507248	1464308873	ORF B [Trichoplusia ni TED virus]	2083181	YP_009507248	Viruses	Artverviricota	Revtraviricetes	Ortervirales	Metaviridae	Errantivirus	Trichoplusia ni TED virus	gen	PRJNA580490	blastx	2083181	Genomic
245322	604	37.5155	NODE_245322_length_604_cov_37.515483	QBK85192.1	30.952	168	107	2	102	599	41	201	4.18e-20	97.8	QBK85192	1588058520	uncharacterized protein LCIVAC01_00010, partial [Iridovirus LCIVAC01]	2506607	QBK85192	Viruses	Nucleocytoviricota	Megaviricetes	Pimascovirales	Iridoviridae		Iridovirus LCIVAC01	gen	PRJNA171749	blastx	2506607	Genomic
24534	1092	41.4638	NODE_24534_length_1092_cov_41.463838	DAC81331.1	27.419	124	87	2	516	148	14	135	9.38e-06	60.5	DAC81331	1821957722	TPA_asm: PolB [Megastigmus wasp adintovirus]	2609859	DAC81331	Viruses	Preplasmiviricota	Polintoviricetes	Orthopolintovirales	Adintoviridae		Megastigmus wasp adintovirus	gen	PRJNA580490	blastx	2609859	Genomic
24583	732	20.9232	NODE_24583_length_732_cov_20.923191	YP_009507248.1	60.606	198	58	5	3	593	444	622	2.81e-69	241	YP_009507248	1464308873	ORF B [Trichoplusia ni TED virus]	2083181	YP_009507248	Viruses	Artverviricota	Revtraviricetes	Ortervirales	Metaviridae	Errantivirus	Trichoplusia ni TED virus	gen	PRJNA369863+PRJNA508767	blastx	2083181	Genomic
24589	766	46.8875	NODE_24589_length_766_cov_46.887482	YP_009507248.1	35.577	208	125	4	154	765	605	807	3.44e-34	141	YP_009507248	1464308873	ORF B [Trichoplusia ni TED virus]	2083181	YP_009507248	Viruses	Artverviricota	Revtraviricetes	Ortervirales	Metaviridae	Errantivirus	Trichoplusia ni TED virus	gen	PRJNA580490	blastx	2083181	Genomic
24590	766	35.2546	NODE_24590_length_766_cov_35.254571	DAC81325.1	48.214	56	29	0	360	193	296	351	8.75e-18	60.5	DAC81325	1821957715	TPA_asm: PLA2X-adenain [Mayetiola barley midge adintovirus]	2609858	DAC81325	Viruses	Preplasmiviricota	Polintoviricetes	Orthopolintovirales	Adintoviridae	Alphadintovirus	Alphadintovirus mayetiola	gen	PRJNA580490	blastx	2609858	Genomic
24596	775	37.9639	NODE_24596_length_775_cov_37.963889	YP_009507248.1	35.377	212	128	4	144	767	605	811	1.94e-35	145	YP_009507248	1464308873	ORF B [Trichoplusia ni TED virus]	2083181	YP_009507248	Viruses	Artverviricota	Revtraviricetes	Ortervirales	Metaviridae	Errantivirus	Trichoplusia ni TED virus	gen	PRJNA580490	blastx	2083181	Genomic
246282	600	87.6789	NODE_246282_length_600_cov_87.678899	YP_009507249.1	24.503	151	112	2	133	582	35	184	4.86e-09	66.6	YP_009507249	1464308874	ORF C [Trichoplusia ni TED virus]	2083181	YP_009507249	Viruses	Artverviricota	Revtraviricetes	Ortervirales	Metaviridae	Errantivirus	Trichoplusia ni TED virus	gen	PRJNA171749	blastx	2083181	Genomic
24638	878	141.247	NODE_24638_length_878_cov_141.246659	DAC80278.1	49.18	183	92	1	546	1	218	400	1.75e-58	195	DAC80278	1750927710	TPA_asm: PolB [Bos-associated insect adintovirus]	2597806	DAC80278	Viruses	Preplasmiviricota	Polintoviricetes	Orthopolintovirales	Adintoviridae		Bos-associated insect adintovirus	gen	PRJNA580490	blastx	2597806	Genomic
24675	936	52.815	NODE_24675_length_936_cov_52.814983	YP_009507247.1	35.345	116	73	2	585	929	12	126	3.39e-13	81.6	YP_009507247	1464308872	ORF A [Trichoplusia ni TED virus]	2083181	YP_009507247	Viruses	Artverviricota	Revtraviricetes	Ortervirales	Metaviridae	Errantivirus	Trichoplusia ni TED virus	gen	PRJNA580490	blastx	2083181	Genomic
246	3335	206.285	NODE_246_length_3335_cov_206.284756	DAC81454.1	55.607	214	92	3	2	634	95	308	4.87e-62	225	DAC81454	1821957974	TPA_asm: integrase [Spodoptera moth adintovirus 2]	2609854	DAC81454	Viruses	Preplasmiviricota	Polintoviricetes	Orthopolintovirales	Adintoviridae		Spodoptera moth adintovirus 2	gen	PRJNA580490	blastx	2609854	Genomic
2470	2080	21.1906	NODE_2470_length_2080_cov_21.190617	QBP37037.1	24.59	305	215	4	329	1243	2	291	1.58e-13	86.3	QBP37037	1596077649	putative envelope protein [Lampyris noctiluca errantivirus 1]	2552986	QBP37037	Viruses	Artverviricota	Revtraviricetes	Ortervirales	Metaviridae	Errantivirus	Lampyris noctiluca errantivirus 1	gen	PRJNA580490	blastx	2552986	Genomic
24738	1052	29.8867	NODE_24738_length_1052_cov_29.886660	DAC81406.1	29.667	300	196	8	150	1019	48	342	1.37e-23	113	DAC81406	1821957804	TPA_asm: PolB-N [Rhodactis coral adintovirus]	2609865	DAC81406	Viruses	Preplasmiviricota	Polintoviricetes	Orthopolintovirales	Adintoviridae		Rhodactis coral adintovirus	gen	PRJNA580490	blastx	2609865	Genomic
2476	1892	25.5781	NODE_2476_length_1892_cov_25.578116	YP_009507248.1	56.075	107	45	1	321	1	75	179	2.16e-18	102	YP_009507248	1464308873	ORF B [Trichoplusia ni TED virus]	2083181	YP_009507248	Viruses	Artverviricota	Revtraviricetes	Ortervirales	Metaviridae	Errantivirus	Trichoplusia ni TED virus	gen	PRJNA580490	blastx	2083181	Genomic
247994	593	530.591	NODE_247994_length_593_cov_530.591078	DAC81331.1	50	164	82	0	589	98	590	753	2.23e-39	144	DAC81331	1821957722	TPA_asm: PolB [Megastigmus wasp adintovirus]	2609859	DAC81331	Viruses	Preplasmiviricota	Polintoviricetes	Orthopolintovirales	Adintoviridae		Megastigmus wasp adintovirus	gen	PRJNA171749	blastx	2609859	Genomic
2483	1545	49.7322	NODE_2483_length_1545_cov_49.732215	QBP37036.1	36.923	390	214	7	1541	381	282	642	5.1e-65	239	QBP37036	1596077648	putative RdRP [Lampyris noctiluca errantivirus 1]	2552986	QBP37036	Viruses	Artverviricota	Revtraviricetes	Ortervirales	Metaviridae	Errantivirus	Lampyris noctiluca errantivirus 1	gen	PRJNA580490	blastx	2552986	Genomic
248438	591	575.118	NODE_248438_length_591_cov_575.117537	YP_009507248.1	69.898	196	59	0	590	3	297	492	2.29e-91	299	YP_009507248	1464308873	ORF B [Trichoplusia ni TED virus]	2083181	YP_009507248	Viruses	Artverviricota	Revtraviricetes	Ortervirales	Metaviridae	Errantivirus	Trichoplusia ni TED virus	gen	PRJNA171749	blastx	2083181	Genomic
24845	988	33.7974	NODE_24845_length_988_cov_33.797428	NP_048263.1	43.22	118	58	3	751	410	1	113	4.12e-15	81.6	NP_048263	9631384	ORF MSV192 hypothetical protein [Melanoplus sanguinipes entomopoxvirus]	83191	NP_048263	Viruses	Nucleocytoviricota	Pokkesviricetes	Chitovirales	Poxviridae	Deltaentomopoxvirus	Melanoplus sanguinipes entomopoxvirus	gen	PRJNA580490	blastx	83191	Genomic
24852	921	20.3002	NODE_24852_length_921_cov_20.300231	YP_009665762.1	38.849	278	165	4	819	1	13	290	1.03e-52	195	YP_009665762	1694997895	19.5g1 protein [Chelonus inanitus bracovirus]	36344	YP_009665762	Viruses				Polydnaviriformidae	Bracoviriform	Bracoviriform inaniti	gen	PRJNA369863+PRJNA508767	blastx	36344	Genomic
248913	589	291.011	NODE_248913_length_589_cov_291.011236	CBZ06032.1	69.149	94	29	0	589	308	24	117	1.59e-40	146	CBZ06032	326937619	Maverick capsid-like p31.10 [Cotesia congregata bracovirus]	39640	CBZ06032	Viruses				Polydnaviriformidae	Bracoviriform	Bracoviriform congregatae	gen	PRJNA171749	blastx	39640	Genomic
248	3032	159.977	NODE_248_length_3032_cov_159.977158	DAC81454.1	56.25	208	88	3	3	617	101	308	1.09e-60	221	DAC81454	1821957974	TPA_asm: integrase [Spodoptera moth adintovirus 2]	2609854	DAC81454	Viruses	Preplasmiviricota	Polintoviricetes	Orthopolintovirales	Adintoviridae		Spodoptera moth adintovirus 2	gen	PRJNA580490	blastx	2609854	Genomic
24901	983	38.4019	NODE_24901_length_983_cov_38.401940	YP_009507248.1	30.625	320	190	5	3	959	501	789	1.36e-39	160	YP_009507248	1464308873	ORF B [Trichoplusia ni TED virus]	2083181	YP_009507248	Viruses	Artverviricota	Revtraviricetes	Ortervirales	Metaviridae	Errantivirus	Trichoplusia ni TED virus	gen	PRJNA580490	blastx	2083181	Genomic
24973	1224	43.2062	NODE_24973_length_1224_cov_43.206159	YP_009507248.1	59.799	398	154	1	1194	1	10	401	1.05e-168	511	YP_009507248	1464308873	ORF B [Trichoplusia ni TED virus]	2083181	YP_009507248	Viruses	Artverviricota	Revtraviricetes	Ortervirales	Metaviridae	Errantivirus	Trichoplusia ni TED virus	gen	PRJNA580490	blastx	2083181	Genomic
2499	1715	69.1813	NODE_2499_length_1715_cov_69.181325	ABD19501.1	30.986	142	81	6	937	1335	292	425	0.000838	55.1	ABD19501	87083841	gag protein [Simian immunodeficiency virus]	11723	ABD19501.1	Viruses	Artverviricota	Revtraviricetes	Ortervirales	Retroviridae	Lentivirus	Simian immunodeficiency virus	blastn	PRJNA580490	blastx	11723	Genomic
24	8468	21.0701	NODE_24_length_8468_cov_21.070130	QMP82151.1	30.918	1504	987	17	6533	2067	2	1468	0	743	QMP82151	1882567270	RNA-dependent RNA polymerase [Odonatan anphe-related virus OKIAV59]	2746375	QMP82151	Viruses	Negarnaviricota	Monjiviricetes	Mononegavirales	Xinmoviridae	Ulegvirus	Ulegvirus freckenfeldense	trx	PRJNA553565	blastx	2746375	Transcriptomic
25022	848	33.174	NODE_25022_length_848_cov_33.174023	DAC80281.1	31.092	119	75	4	400	753	139	251	3.18e-05	57	DAC80281	1750927713	TPA_asm: adintoc3 [Bos-associated insect adintovirus]	2597806	DAC80281	Viruses	Preplasmiviricota	Polintoviricetes	Orthopolintovirales	Adintoviridae		Bos-associated insect adintovirus	gen	PRJNA580490	blastx	2597806	Genomic
2504	1897	27.804	NODE_2504_length_1897_cov_27.804017	YP_009507248.1	69.343	274	84	0	1074	1895	85	358	2.46e-134	431	YP_009507248	1464308873	ORF B [Trichoplusia ni TED virus]	2083181	YP_009507248	Viruses	Artverviricota	Revtraviricetes	Ortervirales	Metaviridae	Errantivirus	Trichoplusia ni TED virus	gen	PRJNA580490	blastx	2083181	Genomic
2505	2232	46.226	NODE_2505_length_2232_cov_46.225999	YP_009507248.1	49.242	264	123	2	793	2	5	257	1.14e-72	267	YP_009507248	1464308873	ORF B [Trichoplusia ni TED virus]	2083181	YP_009507248	Viruses	Artverviricota	Revtraviricetes	Ortervirales	Metaviridae	Errantivirus	Trichoplusia ni TED virus	gen	PRJNA580490	blastx	2083181	Genomic
25075	657	32.1063	NODE_25075_length_657_cov_32.106312	QAY29276.1	34.234	222	133	5	3	656	12	224	1.44e-31	132	QAY29276	1565981621	putative RNA-dependent RNA-polymerase, partial [Bombus-associated virus Vir4]	2511067	QAY29276	Viruses	Kitrinoviricota	Alsuviricetes	Martellivirales	Virgaviridae		Bombus-associated virus Vir4	trx	PRJNA353242	blastx	2511067	Transcriptomic
2508	1454	20.3395	NODE_2508_length_1454_cov_20.339528	YP_009507247.1	39.056	233	133	4	312	998	5	232	1.18e-38	156	YP_009507247	1464308872	ORF A [Trichoplusia ni TED virus]	2083181	YP_009507247	Viruses	Artverviricota	Revtraviricetes	Ortervirales	Metaviridae	Errantivirus	Trichoplusia ni TED virus	gen	PRJNA369863+PRJNA508767	blastx	2083181	Genomic
250	3075	53.9914	NODE_250_length_3075_cov_53.991391	YP_009507248.1	63.953	258	88	4	779	6	51	303	8.44e-81	296	YP_009507248	1464308873	ORF B [Trichoplusia ni TED virus]	2083181	YP_009507248	Viruses	Artverviricota	Revtraviricetes	Ortervirales	Metaviridae	Errantivirus	Trichoplusia ni TED virus	gen	PRJNA580490	blastx	2083181	Genomic
250	3621	191.849	NODE_250_length_3621_cov_191.848570	DAC80279.1	53.448	290	130	2	3621	2752	18	302	2.81e-96	320	DAC80279	1750927711	TPA_asm: integrase [Bos-associated insect adintovirus]	2597806	DAC80279	Viruses	Preplasmiviricota	Polintoviricetes	Orthopolintovirales	Adintoviridae		Bos-associated insect adintovirus	gen	PRJNA580490	blastx	2597806	Genomic
2516	2099	62.8718	NODE_2516_length_2099_cov_62.871820	QBP37037.1	30.047	213	136	4	1639	1001	78	277	1.52e-13	86.3	QBP37037	1596077649	putative envelope protein [Lampyris noctiluca errantivirus 1]	2552986	QBP37037	Viruses	Artverviricota	Revtraviricetes	Ortervirales	Metaviridae	Errantivirus	Lampyris noctiluca errantivirus 1	gen	PRJNA580490	blastx	2552986	Genomic
251888	577	156.596	NODE_251888_length_577_cov_156.595785	DAC80281.1	32.941	170	93	5	93	575	154	311	2.35e-14	81.3	DAC80281	1750927713	TPA_asm: adintoc3 [Bos-associated insect adintovirus]	2597806	DAC80281	Viruses	Preplasmiviricota	Polintoviricetes	Orthopolintovirales	Adintoviridae		Bos-associated insect adintovirus	gen	PRJNA171749	blastx	2597806	Genomic
251	2896	153.629	NODE_251_length_2896_cov_153.628652	DAC81454.1	55.34	206	89	3	119	727	103	308	1.24e-58	214	DAC81454	1821957974	TPA_asm: integrase [Spodoptera moth adintovirus 2]	2609854	DAC81454	Viruses	Preplasmiviricota	Polintoviricetes	Orthopolintovirales	Adintoviridae		Spodoptera moth adintovirus 2	gen	PRJNA580490	blastx	2609854	Genomic
25204	1105	25.1695	NODE_25204_length_1105_cov_25.169524	YP_009507248.1	39.237	367	215	1	1103	3	626	984	9.01e-82	280	YP_009507248	1464308873	ORF B [Trichoplusia ni TED virus]	2083181	YP_009507248	Viruses	Artverviricota	Revtraviricetes	Ortervirales	Metaviridae	Errantivirus	Trichoplusia ni TED virus	gen	PRJNA580490	blastx	2083181	Genomic
25205	929	21.2082	NODE_25205_length_929_cov_21.208238	DAC80278.1	54.693	309	140	0	1	927	627	935	5.21e-113	365	DAC80278	1750927710	TPA_asm: PolB [Bos-associated insect adintovirus]	2597806	DAC80278	Viruses	Preplasmiviricota	Polintoviricetes	Orthopolintovirales	Adintoviridae		Bos-associated insect adintovirus	gen	PRJNA580490	blastx	2597806	Genomic
25277	907	33.3674	NODE_25277_length_907_cov_33.367371	QBP37035.1	30.653	199	115	7	324	890	5	190	2.32e-08	66.6	QBP37035	1596077647	putative gag protein [Lampyris noctiluca errantivirus 1]	2552986	QBP37035	Viruses	Artverviricota	Revtraviricetes	Ortervirales	Metaviridae	Errantivirus	Lampyris noctiluca errantivirus 1	gen	PRJNA580490	blastx	2552986	Genomic
252	3263	38.3058	NODE_252_length_3263_cov_38.305798	YP_009507248.1	41.457	714	383	7	3262	1133	332	1014	1.05e-174	551	YP_009507248	1464308873	ORF B [Trichoplusia ni TED virus]	2083181	YP_009507248	Viruses	Artverviricota	Revtraviricetes	Ortervirales	Metaviridae	Errantivirus	Trichoplusia ni TED virus	gen	PRJNA580490	blastx	2083181	Genomic
253550	570	44.8602	NODE_253550_length_570_cov_44.860194	YP_009507248.1	42.584	209	101	4	570	1	470	678	1.18e-41	160	YP_009507248	1464308873	ORF B [Trichoplusia ni TED virus]	2083181	YP_009507248	Viruses	Artverviricota	Revtraviricetes	Ortervirales	Metaviridae	Errantivirus	Trichoplusia ni TED virus	gen	PRJNA171749	blastx	2083181	Genomic
2536	1700	24.1915	NODE_2536_length_1700_cov_24.191489	DAC81406.1	28.448	232	152	7	667	2	48	275	1.39e-07	67.4	DAC81406	1821957804	TPA_asm: PolB-N [Rhodactis coral adintovirus]	2609865	DAC81406	Viruses	Preplasmiviricota	Polintoviricetes	Orthopolintovirales	Adintoviridae		Rhodactis coral adintovirus	gen	PRJNA580490	blastx	2609865	Genomic
253755	569	260.7	NODE_253755_length_569_cov_260.700389	QBP37037.1	35	180	109	3	10	546	134	306	1.04e-14	82.8	QBP37037	1596077649	putative envelope protein [Lampyris noctiluca errantivirus 1]	2552986	QBP37037	Viruses	Artverviricota	Revtraviricetes	Ortervirales	Metaviridae	Errantivirus	Lampyris noctiluca errantivirus 1	gen	PRJNA171749	blastx	2552986	Genomic
2537	533	27.2971	NODE_2537_length_533_cov_27.297071	QDY52267.1	58	150	62	1	514	68	2	151	4.19e-55	181	QDY52267	1717456195	ubiquitin-conjugating enzyme [Mimiviridae sp. ChoanoV1]	2596887	QDY52267	Viruses	Nucleocytoviricota	Megaviricetes	Imitervirales	Mimiviridae		Mimiviridae sp. ChoanoV1	trx	PRJNA336167	blastx	2596887	Transcriptomic
253	3063	156.517	NODE_253_length_3063_cov_156.516622	DAC80279.1	53.71	283	126	2	6	854	25	302	7.06e-95	313	DAC80279	1750927711	TPA_asm: integrase [Bos-associated insect adintovirus]	2597806	DAC80279	Viruses	Preplasmiviricota	Polintoviricetes	Orthopolintovirales	Adintoviridae		Bos-associated insect adintovirus	gen	PRJNA580490	blastx	2597806	Genomic
25421	773	23.2953	NODE_25421_length_773_cov_23.295265	YP_009507248.1	43.952	248	139	0	3	746	737	984	4.45e-69	241	YP_009507248	1464308873	ORF B [Trichoplusia ni TED virus]	2083181	YP_009507248	Viruses	Artverviricota	Revtraviricetes	Ortervirales	Metaviridae	Errantivirus	Trichoplusia ni TED virus	gen	PRJNA580490	blastx	2083181	Genomic
25423	703	91.5679	NODE_25423_length_703_cov_91.567901	DAC80281.1	35.135	111	66	3	328	660	154	258	1.77e-06	59.7	DAC80281	1750927713	TPA_asm: adintoc3 [Bos-associated insect adintovirus]	2597806	DAC80281	Viruses	Preplasmiviricota	Polintoviricetes	Orthopolintovirales	Adintoviridae		Bos-associated insect adintovirus	gen	PRJNA580490	blastx	2597806	Genomic
2543	1696	45.1438	NODE_2543_length_1696_cov_45.143815	YP_009507248.1	45.413	218	96	2	1041	1694	1	195	2.95e-35	154	YP_009507248	1464308873	ORF B [Trichoplusia ni TED virus]	2083181	YP_009507248	Viruses	Artverviricota	Revtraviricetes	Ortervirales	Metaviridae	Errantivirus	Trichoplusia ni TED virus	gen	PRJNA580490	blastx	2083181	Genomic
2544	2092	42.8611	NODE_2544_length_2092_cov_42.861070	DAC81331.1	56.006	641	273	6	2083	176	617	1253	0	736	DAC81331	1821957722	TPA_asm: PolB [Megastigmus wasp adintovirus]	2609859	DAC81331	Viruses	Preplasmiviricota	Polintoviricetes	Orthopolintovirales	Adintoviridae		Megastigmus wasp adintovirus	gen	PRJNA580490	blastx	2609859	Genomic
2548	1854	64.9016	NODE_2548_length_1854_cov_64.901612	AVR52565.1	43.942	553	290	6	1760	123	20	559	4.12e-137	422	AVR52565	1372040699	NP [Photinus pyralis orthomyxo-like virus 1]	2137183	AVR52565	Viruses	Negarnaviricota	Insthoviricetes	Articulavirales	Orthomyxoviridae		Photinus pyralis orthomyxo-like virus 1	trx	PRJNA553565	blastx	2137183	Transcriptomic
25513	825	36.0208	NODE_25513_length_825_cov_36.020779	YP_009507248.1	34.906	212	129	4	197	820	605	811	1.74e-34	143	YP_009507248	1464308873	ORF B [Trichoplusia ni TED virus]	2083181	YP_009507248	Viruses	Artverviricota	Revtraviricetes	Ortervirales	Metaviridae	Errantivirus	Trichoplusia ni TED virus	gen	PRJNA580490	blastx	2083181	Genomic
2552	1552	28.7856	NODE_2552_length_1552_cov_28.785571	DAC81331.1	45.047	535	256	11	3	1550	271	786	6.96e-142	450	DAC81331	1821957722	TPA_asm: PolB [Megastigmus wasp adintovirus]	2609859	DAC81331	Viruses	Preplasmiviricota	Polintoviricetes	Orthopolintovirales	Adintoviridae		Megastigmus wasp adintovirus	gen	PRJNA580490	blastx	2609859	Genomic
255410	562	45.7515	NODE_255410_length_562_cov_45.751479	P12502.2	52.5	40	18	1	437	318	390	428	0.000151	53.5	P12502	158931140	RecName: Full=Gag-Pol polyprotein; AltName: Full=Pr160Gag-Pol; Contains: RecName: Full=Matrix protein p17; Short=MA; Contains: RecName: Full=Capsid protein p24; Short=CA; Contains: RecName: Full=Nucleocapsid protein p7; Short=NC; Contains: RecName: Full=p6-pol; Short=p6*; Contains: RecName: Full=Protease; AltName: Full=PR; AltName: Full=Retropepsin; Contains: RecName: Full=Reverse transcriptase/r…	11737	P12502	Viruses	Artverviricota	Revtraviricetes	Ortervirales	Retroviridae	Lentivirus	Simian immunodeficiency virus	gen	PRJNA171749	blastx	11737	Genomic
255	2185	71.0474	NODE_255_length_2185_cov_71.047398	ADX06244.1	29.67	637	371	22	126	1997	7	579	4.06e-57	216	ADX06244	322510931	putative heat shock protein 70 [Organic Lake phycodnavirus 2]	938082	ADX06244	Viruses	Nucleocytoviricota	Megaviricetes	Algavirales	Phycodnaviridae		Organic Lake phycodnavirus 2	trx	PRJNA400685_midgut	blastx	938082	Transcriptomic
255	3390	50.5211	NODE_255_length_3390_cov_50.521139	DAC81331.1	45.491	987	467	19	493	3318	81	1041	0	840	DAC81331	1821957722	TPA_asm: PolB [Megastigmus wasp adintovirus]	2609859	DAC81331	Viruses	Preplasmiviricota	Polintoviricetes	Orthopolintovirales	Adintoviridae		Megastigmus wasp adintovirus	gen	PRJNA580490	blastx	2609859	Genomic
256366	558	164.922	NODE_256366_length_558_cov_164.922465	YP_009507248.1	70.27	185	55	0	2	556	160	344	3.19e-79	265	YP_009507248	1464308873	ORF B [Trichoplusia ni TED virus]	2083181	YP_009507248	Viruses	Artverviricota	Revtraviricetes	Ortervirales	Metaviridae	Errantivirus	Trichoplusia ni TED virus	gen	PRJNA171749	blastx	2083181	Genomic
256581	557	46.3227	NODE_256581_length_557_cov_46.322709	AGO14404.1	43.158	190	89	6	557	36	568	754	8.23e-37	146	AGO14404	513044193	hypothetical protein CsmBAC4b19.2 [Cotesia sesamiae]	452649	AGO14404	Viruses				Polydnaviriformidae	Bracoviriform	Cotesia sesamiae bracovirus	gen	PRJNA171749	blastx	452649	Genomic
257339	551	694.766	NODE_257339_length_551_cov_694.766129	YP_184887.1	53.03	66	31	0	78	275	4	69	1.52e-14	80.5	YP_184887	57659650	unnamed protein product [Cotesia congregata bracovirus]	39640	YP_184887	Viruses				Polydnaviriformidae	Bracoviriform	Bracoviriform congregatae	gen	PRJNA171749	blastx	39640	Genomic
2576	1716	130.303	NODE_2576_length_1716_cov_130.302830	ASR92126.1	27.689	437	283	13	183	1445	16	435	1.46e-37	157	ASR92126	1228284524	hemagglutinin protein [Araguari virus]	352236	ASR92126	Viruses	Negarnaviricota	Insthoviricetes	Articulavirales	Orthomyxoviridae	Quaranjavirus	Quaranjavirus araguariense	trx	PRJNA694179	blastx	352236	Transcriptomic
2576	1845	51.9648	NODE_2576_length_1845_cov_51.964804	QBP37037.1	30.332	211	136	3	1635	1003	78	277	3.22e-15	91.3	QBP37037	1596077649	putative envelope protein [Lampyris noctiluca errantivirus 1]	2552986	QBP37037	Viruses	Artverviricota	Revtraviricetes	Ortervirales	Metaviridae	Errantivirus	Lampyris noctiluca errantivirus 1	gen	PRJNA580490	blastx	2552986	Genomic
25781	1026	26.4016	NODE_25781_length_1026_cov_26.401648	DAC81336.1	27.778	180	103	7	736	239	50	216	1.95e-05	57.4	DAC81336	1821957727	TPA_asm: FtsK [Megastigmus wasp adintovirus]	2609859	DAC81336	Viruses	Preplasmiviricota	Polintoviricetes	Orthopolintovirales	Adintoviridae		Megastigmus wasp adintovirus	gen	PRJNA580490	blastx	2609859	Genomic
25781	868	25.9274	NODE_25781_length_868_cov_25.927429	DAC80281.1	30.252	119	76	4	429	782	139	251	0.000161	55.1	DAC80281	1750927713	TPA_asm: adintoc3 [Bos-associated insect adintovirus]	2597806	DAC80281	Viruses	Preplasmiviricota	Polintoviricetes	Orthopolintovirales	Adintoviridae		Bos-associated insect adintovirus	gen	PRJNA580490	blastx	2597806	Genomic
257	3548	49.4563	NODE_257_length_3548_cov_49.456341	QBP37036.1	37.313	268	159	6	3144	2356	714	977	1.98e-37	166	QBP37036	1596077648	putative RdRP [Lampyris noctiluca errantivirus 1]	2552986	QBP37036	Viruses	Artverviricota	Revtraviricetes	Ortervirales	Metaviridae	Errantivirus	Lampyris noctiluca errantivirus 1	gen	PRJNA580490	blastx	2552986	Genomic
25839	865	34.6358	NODE_25839_length_865_cov_34.635802	DAC80281.1	30.247	162	91	7	409	864	139	288	6.79e-06	58.9	DAC80281	1750927713	TPA_asm: adintoc3 [Bos-associated insect adintovirus]	2597806	DAC80281	Viruses	Preplasmiviricota	Polintoviricetes	Orthopolintovirales	Adintoviridae		Bos-associated insect adintovirus	gen	PRJNA580490	blastx	2597806	Genomic
258420	537	72.6307	NODE_258420_length_537_cov_72.630705	QMP82256.1	71.242	153	44	0	459	1	1	153	3.27e-81	248	QMP82256	1882567449	glycoprotein, partial [Coleopteran chu-related virus OKIAV127]	2746339	QMP82256	Viruses	Negarnaviricota	Monjiviricetes	Jingchuvirales	Chuviridae		Coleopteran chu-related virus OKIAV127	gen	PRJNA171749	blastx	2746339	Genomic
25852	796	29.7193	NODE_25852_length_796_cov_29.719298	DAC81262.1	57.576	165	65	2	792	310	1084	1247	1.39e-47	181	DAC81262	1821957648	TPA_asm: PolB [Bos-associated insect adintovirus 2]	2609867	DAC81262	Viruses	Preplasmiviricota	Polintoviricetes	Orthopolintovirales	Adintoviridae		Bos-associated insect adintovirus 2	gen	PRJNA580490	blastx	2609867	Genomic
25855	989	27.1756	NODE_25855_length_989_cov_27.175589	DAC81292.1	26.549	226	142	7	894	262	281	497	7.28e-15	87	DAC81292	1821957680	TPA_asm: collagenase [Ladona dragonfly adintovirus]	2609856	DAC81292	Viruses	Preplasmiviricota	Polintoviricetes	Orthopolintovirales	Adintoviridae		Ladona dragonfly adintovirus	gen	PRJNA580490	blastx	2609856	Genomic
25902	989	21.5482	NODE_25902_length_989_cov_21.548180	DAC81292.1	26.667	225	141	7	917	288	281	496	7.41e-15	87	DAC81292	1821957680	TPA_asm: collagenase [Ladona dragonfly adintovirus]	2609856	DAC81292	Viruses	Preplasmiviricota	Polintoviricetes	Orthopolintovirales	Adintoviridae		Ladona dragonfly adintovirus	gen	PRJNA580490	blastx	2609856	Genomic
25909	969	35.7057	NODE_25909_length_969_cov_35.705689	QBP37037.1	29.63	243	154	4	956	228	52	277	3.33e-16	90.9	QBP37037	1596077649	putative envelope protein [Lampyris noctiluca errantivirus 1]	2552986	QBP37037	Viruses	Artverviricota	Revtraviricetes	Ortervirales	Metaviridae	Errantivirus	Lampyris noctiluca errantivirus 1	gen	PRJNA580490	blastx	2552986	Genomic
2594	2108	84.7545	NODE_2594_length_2108_cov_84.754506	ABD19501.1	32.867	143	77	7	933	1331	292	425	0.000804	55.5	ABD19501	87083841	gag protein [Simian immunodeficiency virus]	11723	ABD19501	Viruses	Artverviricota	Revtraviricetes	Ortervirales	Retroviridae	Lentivirus	Simian immunodeficiency virus	gen	PRJNA580490	blastx	11723	Genomic
25952	855	29.3525	NODE_25952_length_855_cov_29.352500	YP_009507248.1	43.956	273	153	0	819	1	605	877	2.73e-71	248	YP_009507248	1464308873	ORF B [Trichoplusia ni TED virus]	2083181	YP_009507248	Viruses	Artverviricota	Revtraviricetes	Ortervirales	Metaviridae	Errantivirus	Trichoplusia ni TED virus	gen	PRJNA580490	blastx	2083181	Genomic
259728	520	124.357	NODE_259728_length_520_cov_124.356989	YP_009507248.1	43.548	124	66	2	373	2	65	184	5.4e-21	100	YP_009507248	1464308873	ORF B [Trichoplusia ni TED virus]	2083181	YP_009507248	Viruses	Artverviricota	Revtraviricetes	Ortervirales	Metaviridae	Errantivirus	Trichoplusia ni TED virus	gen	PRJNA171749	blastx	2083181	Genomic
25976	761	22.7677	NODE_25976_length_761_cov_22.767705	DAC80281.1	24.912	285	160	11	12	755	24	291	0.000154	54.3	DAC80281	1750927713	TPA_asm: adintoc3 [Bos-associated insect adintovirus]	2597806	DAC80281	Viruses	Preplasmiviricota	Polintoviricetes	Orthopolintovirales	Adintoviridae		Bos-associated insect adintovirus	gen	PRJNA580490	blastx	2597806	Genomic
25	7972	118.094	NODE_25_length_7972_cov_118.093849	QQP18700.1	25.151	497	315	16	6958	5486	169	614	4.78e-16	98.6	QQP18700	1956563434	polyprotein, partial [Soybean thrips Pernambuco virus]	2805486	QQP18700	Viruses	Pisuviricota	Pisoniviricetes	Picornavirales	Caliciviridae		Soybean thrips Pernambuco virus	trx	PRJNA553565	blastx	2805486	Transcriptomic
2600	1168	26.5822	NODE_2600_length_1168_cov_26.582210	DAC81262.1	39.535	344	188	8	1001	3	142	476	7.34e-65	235	DAC81262	1821957648	TPA_asm: PolB [Bos-associated insect adintovirus 2]	2609867	DAC81262	Viruses	Preplasmiviricota	Polintoviricetes	Orthopolintovirales	Adintoviridae		Bos-associated insect adintovirus 2	gen	PRJNA580490	blastx	2609867	Genomic
260295	513	34.0677	NODE_260295_length_513_cov_34.067686	DAC80278.1	50.781	128	54	2	2	358	768	895	4.24e-40	134	DAC80278	1750927710	TPA_asm: PolB [Bos-associated insect adintovirus]	2597806	DAC80278	Viruses	Preplasmiviricota	Polintoviricetes	Orthopolintovirales	Adintoviridae		Bos-associated insect adintovirus	gen	PRJNA171749	blastx	2597806	Genomic
26044	926	25.1883	NODE_26044_length_926_cov_25.188289	DAC81331.1	53.185	314	139	3	926	3	592	903	1.19e-109	355	DAC81331	1821957722	TPA_asm: PolB [Megastigmus wasp adintovirus]	2609859	DAC81331	Viruses	Preplasmiviricota	Polintoviricetes	Orthopolintovirales	Adintoviridae		Megastigmus wasp adintovirus	gen	PRJNA580490	blastx	2609859	Genomic
26048	909	23.24	NODE_26048_length_909_cov_23.240047	DAC81320.1	44.828	58	32	0	3	176	1129	1186	2.13e-05	58.5	DAC81320	1821957710	TPA_asm: PolB [Mayetiola barley midge adintovirus]	2609858	DAC81320	Viruses	Preplasmiviricota	Polintoviricetes	Orthopolintovirales	Adintoviridae	Alphadintovirus	Alphadintovirus mayetiola	gen	PRJNA580490	blastx	2609858	Genomic
261168	503	597.35	NODE_261168_length_503_cov_597.350446	DAC81331.1	57.419	155	54	2	1	453	850	996	1.86e-46	173	DAC81331	1821957722	TPA_asm: PolB [Megastigmus wasp adintovirus]	2609859	DAC81331	Viruses	Preplasmiviricota	Polintoviricetes	Orthopolintovirales	Adintoviridae		Megastigmus wasp adintovirus	gen	PRJNA171749	blastx	2609859	Genomic
261262	502	138.452	NODE_261262_length_502_cov_138.451902	DAC81269.1	63.793	116	42	0	3	350	113	228	2.23e-46	161	DAC81269	1821957655	TPA_asm: FtsK [Bos-associated insect adintovirus 2]	2609867	DAC81269	Viruses	Preplasmiviricota	Polintoviricetes	Orthopolintovirales	Adintoviridae		Bos-associated insect adintovirus 2	gen	PRJNA171749	blastx	2609867	Genomic
26275	1040	26.7472	NODE_26275_length_1040_cov_26.747208	YP_009507248.1	41.139	158	87	1	476	3	2	153	3.67e-30	133	YP_009507248	1464308873	ORF B [Trichoplusia ni TED virus]	2083181	YP_009507248	Viruses	Artverviricota	Revtraviricetes	Ortervirales	Metaviridae	Errantivirus	Trichoplusia ni TED virus	gen	PRJNA580490	blastx	2083181	Genomic
2631	1441	21.3254	NODE_2631_length_1441_cov_21.325397	YP_001687092.1	43.333	60	34	0	533	354	64	123	0.000291	52.4	YP_001687092	168804160	hypothetical protein SGHV144 [Glossina pallidipes salivary gland hypertrophy virus]	379529	YP_001687092	Viruses		Naldaviricetes	Lefavirales	Hytrosaviridae	Glossinavirus	Glossina hytrosavirus	gen	PRJNA580490	blastx	379529	Genomic
2634	2099	29.274	NODE_2634_length_2099_cov_29.273973	YP_009507247.1	38.889	234	137	3	281	979	5	233	5.28e-38	157	YP_009507247	1464308872	ORF A [Trichoplusia ni TED virus]	2083181	YP_009507247	Viruses	Artverviricota	Revtraviricetes	Ortervirales	Metaviridae	Errantivirus	Trichoplusia ni TED virus	gen	PRJNA580490	blastx	2083181	Genomic
26370	1007	30.354	NODE_26370_length_1007_cov_30.353992	DAC81292.1	26.667	225	141	7	73	702	281	496	6.43e-15	87.4	DAC81292	1821957680	TPA_asm: collagenase [Ladona dragonfly adintovirus]	2609856	DAC81292	Viruses	Preplasmiviricota	Polintoviricetes	Orthopolintovirales	Adintoviridae		Ladona dragonfly adintovirus	gen	PRJNA580490	blastx	2609856	Genomic
26386	982	21.8145	NODE_26386_length_982_cov_21.814455	YP_009507248.1	32.558	129	81	1	595	981	2	124	4.78e-15	88.2	YP_009507248	1464308873	ORF B [Trichoplusia ni TED virus]	2083181	YP_009507248	Viruses	Artverviricota	Revtraviricetes	Ortervirales	Metaviridae	Errantivirus	Trichoplusia ni TED virus	gen	PRJNA580490	blastx	2083181	Genomic
263	3254	38.5364	NODE_263_length_3254_cov_38.536418	YP_009507248.1	41.538	715	383	7	3244	1112	331	1014	3.25e-175	553	YP_009507248	1464308873	ORF B [Trichoplusia ni TED virus]	2083181	YP_009507248	Viruses	Artverviricota	Revtraviricetes	Ortervirales	Metaviridae	Errantivirus	Trichoplusia ni TED virus	gen	PRJNA580490	blastx	2083181	Genomic
2644	1880	35.3156	NODE_2644_length_1880_cov_35.315616	AVR52565.1	43.942	553	290	6	89	1726	20	559	5.48e-137	422	AVR52565	1372040699	NP [Photinus pyralis orthomyxo-like virus 1]	2137183	AVR52565	Viruses	Negarnaviricota	Insthoviricetes	Articulavirales	Orthomyxoviridae		Photinus pyralis orthomyxo-like virus 1	trx	PRJNA553565	blastx	2137183	Transcriptomic
264	3507	146.494	NODE_264_length_3507_cov_146.493917	DAC80279.1	52.261	199	91	1	204	800	108	302	1.18e-70	209	DAC80279	1750927711	TPA_asm: integrase [Bos-associated insect adintovirus]	2597806	DAC80279	Viruses	Preplasmiviricota	Polintoviricetes	Orthopolintovirales	Adintoviridae		Bos-associated insect adintovirus	gen	PRJNA580490	blastx	2597806	Genomic
26500	1060	53.3761	NODE_26500_length_1060_cov_53.376119	DAC81262.1	38.291	316	175	6	1058	150	272	580	1.72e-61	205	DAC81262	1821957648	TPA_asm: PolB [Bos-associated insect adintovirus 2]	2609867	DAC81262	Viruses	Preplasmiviricota	Polintoviricetes	Orthopolintovirales	Adintoviridae		Bos-associated insect adintovirus 2	gen	PRJNA580490	blastx	2609867	Genomic
26502	981	27.6523	NODE_26502_length_981_cov_27.652268	DAC81331.1	39.763	337	167	10	964	11	237	556	1.04e-64	232	DAC81331	1821957722	TPA_asm: PolB [Megastigmus wasp adintovirus]	2609859	DAC81331	Viruses	Preplasmiviricota	Polintoviricetes	Orthopolintovirales	Adintoviridae		Megastigmus wasp adintovirus	gen	PRJNA580490	blastx	2609859	Genomic
26573	944	27.8099	NODE_26573_length_944_cov_27.809899	QBP37036.1	66.207	145	48	1	943	512	205	349	1.14e-101	209	QBP37036	1596077648	putative RdRP [Lampyris noctiluca errantivirus 1]	2552986	QBP37036	Viruses	Artverviricota	Revtraviricetes	Ortervirales	Metaviridae	Errantivirus	Lampyris noctiluca errantivirus 1	gen	PRJNA580490	blastx	2552986	Genomic
2658	1508	37.7591	NODE_2658_length_1508_cov_37.759119	YP_009507247.1	35.345	116	73	2	654	998	12	126	5.62e-22	82	YP_009507247	1464308872	ORF A [Trichoplusia ni TED virus]	2083181	YP_009507247	Viruses	Artverviricota	Revtraviricetes	Ortervirales	Metaviridae	Errantivirus	Trichoplusia ni TED virus	gen	PRJNA580490	blastx	2083181	Genomic
26600	1004	80.4658	NODE_26600_length_1004_cov_80.465753	QBP37036.1	38.028	213	127	4	372	1004	714	923	3.24e-32	139	QBP37036	1596077648	putative RdRP [Lampyris noctiluca errantivirus 1]	2552986	QBP37036	Viruses	Artverviricota	Revtraviricetes	Ortervirales	Metaviridae	Errantivirus	Lampyris noctiluca errantivirus 1	gen	PRJNA580490	blastx	2552986	Genomic
26601	1039	87.8618	NODE_26601_length_1039_cov_87.861789	YP_009507247.1	27.32	194	127	5	1002	451	2	191	1.51e-09	71.2	YP_009507247	1464308872	ORF A [Trichoplusia ni TED virus]	2083181	YP_009507247	Viruses	Artverviricota	Revtraviricetes	Ortervirales	Metaviridae	Errantivirus	Trichoplusia ni TED virus	gen	PRJNA580490	blastx	2083181	Genomic
26602	1039	27.5081	NODE_26602_length_1039_cov_27.508130	DAC81292.1	26.549	226	142	7	940	308	281	497	1.05e-14	87	DAC81292	1821957680	TPA_asm: collagenase [Ladona dragonfly adintovirus]	2609856	DAC81292	Viruses	Preplasmiviricota	Polintoviricetes	Orthopolintovirales	Adintoviridae		Ladona dragonfly adintovirus	gen	PRJNA580490	blastx	2609856	Genomic
2670	1769	39.9936	NODE_2670_length_1769_cov_39.993582	QBP37035.1	30.83	253	133	12	1615	941	5	243	4.91e-12	79.3	QBP37035	1596077647	putative gag protein [Lampyris noctiluca errantivirus 1]	2552986	QBP37035	Viruses	Artverviricota	Revtraviricetes	Ortervirales	Metaviridae	Errantivirus	Lampyris noctiluca errantivirus 1	gen	PRJNA580490	blastx	2552986	Genomic
26836	971	21.1026	NODE_26836_length_971_cov_21.102620	QBP37036.1	40.476	294	169	5	98	970	634	924	6.75e-55	204	QBP37036	1596077648	putative RdRP [Lampyris noctiluca errantivirus 1]	2552986	QBP37036	Viruses	Artverviricota	Revtraviricetes	Ortervirales	Metaviridae	Errantivirus	Lampyris noctiluca errantivirus 1	gen	PRJNA580490	blastx	2552986	Genomic
26849	908	85.1817	NODE_26849_length_908_cov_85.181712	DAC80281.1	26.821	302	173	11	801	4	2	291	7.91e-13	79.7	DAC80281	1750927713	TPA_asm: adintoc3 [Bos-associated insect adintovirus]	2597806	DAC80281	Viruses	Preplasmiviricota	Polintoviricetes	Orthopolintovirales	Adintoviridae		Bos-associated insect adintovirus	gen	PRJNA580490	blastx	2597806	Genomic
2685	1765	30.6731	NODE_2685_length_1765_cov_30.673099	YP_009507247.1	26.842	190	131	3	149	697	4	192	9.01e-11	76.6	YP_009507247	1464308872	ORF A [Trichoplusia ni TED virus]	2083181	YP_009507247	Viruses	Artverviricota	Revtraviricetes	Ortervirales	Metaviridae	Errantivirus	Trichoplusia ni TED virus	gen	PRJNA580490	blastx	2083181	Genomic
2687	1376	23.3399	NODE_2687_length_1376_cov_23.339894	DAC81331.1	54.453	393	174	3	1	1167	862	1253	1.03e-134	429	DAC81331	1821957722	TPA_asm: PolB [Megastigmus wasp adintovirus]	2609859	DAC81331	Viruses	Preplasmiviricota	Polintoviricetes	Orthopolintovirales	Adintoviridae		Megastigmus wasp adintovirus	gen	PRJNA580490	blastx	2609859	Genomic
2687	2060	25.2733	NODE_2687_length_2060_cov_25.273317	YP_009507248.1	64.557	158	54	1	1587	2060	75	230	1.32e-43	181	YP_009507248	1464308873	ORF B [Trichoplusia ni TED virus]	2083181	YP_009507248	Viruses	Artverviricota	Revtraviricetes	Ortervirales	Metaviridae	Errantivirus	Trichoplusia ni TED virus	gen	PRJNA580490	blastx	2083181	Genomic
26884	1399	107.466	NODE_26884_length_1399_cov_107.465774	YP_009507247.1	27.32	194	127	5	387	938	2	191	3.59e-09	71.2	YP_009507247	1464308872	ORF A [Trichoplusia ni TED virus]	2083181	YP_009507247	Viruses	Artverviricota	Revtraviricetes	Ortervirales	Metaviridae	Errantivirus	Trichoplusia ni TED virus	gen	PRJNA580490	blastx	2083181	Genomic
268	3343	20.6198	NODE_268_length_3343_cov_20.619830	AAW68088.1	29.688	192	110	4	1286	768	301	486	5.92e-07	66.2	AAW68088	58220900	gag protein [Human immunodeficiency virus 1]	11676	AAW68088	Viruses	Artverviricota	Revtraviricetes	Ortervirales	Retroviridae	Lentivirus	Human immunodeficiency virus 1	gen	PRJNA369863+PRJNA508767	blastx	11676	Genomic
26	2745	67.681	NODE_26_length_2745_cov_67.681041	YP_009507248.1	36.964	863	493	16	194	2713	81	915	1.3e-175	548	YP_009507248	1464308873	ORF B [Trichoplusia ni TED virus]	2083181	YP_009507248	Viruses	Artverviricota	Revtraviricetes	Ortervirales	Metaviridae	Errantivirus	Trichoplusia ni TED virus	trx	PRJNA464380	blastx	2083181	Transcriptomic
26	8474	553.824	NODE_26_length_8474_cov_553.824445	ACO51501.1	99.241	1975	15	0	47	5971	1	1975	0	4012	ACO51501	226359396	223K protein [Potato virus S]	12169	ACO51501.1	Viruses	Kitrinoviricota	Alsuviricetes	Tymovirales	Betaflexiviridae	Carlavirus	Potato virus S	blastn	PRJNA553565	blastx	12169	Transcriptomic
27052	831	46.2964	NODE_27052_length_831_cov_46.296392	YP_009507247.1	39.056	233	136	3	128	823	5	232	1.34e-40	155	YP_009507247	1464308872	ORF A [Trichoplusia ni TED virus]	2083181	YP_009507247	Viruses	Artverviricota	Revtraviricetes	Ortervirales	Metaviridae	Errantivirus	Trichoplusia ni TED virus	gen	PRJNA580490	blastx	2083181	Genomic
27064	742	32.0349	NODE_27064_length_742_cov_32.034934	DAC80281.1	24.255	235	139	9	12	632	24	247	0.000168	54.3	DAC80281	1750927713	TPA_asm: adintoc3 [Bos-associated insect adintovirus]	2597806	DAC80281	Viruses	Preplasmiviricota	Polintoviricetes	Orthopolintovirales	Adintoviridae		Bos-associated insect adintovirus	gen	PRJNA580490	blastx	2597806	Genomic
27084	817	21.7402	NODE_27084_length_817_cov_21.740157	DAC81292.1	26.238	202	131	6	57	617	298	496	3.07e-14	84	DAC81292	1821957680	TPA_asm: collagenase [Ladona dragonfly adintovirus]	2609856	DAC81292	Viruses	Preplasmiviricota	Polintoviricetes	Orthopolintovirales	Adintoviridae		Ladona dragonfly adintovirus	gen	PRJNA580490	blastx	2609856	Genomic
270	872	432.991	NODE_270_length_872_cov_432.991432	AAV30113.1	100	164	0	0	3	494	104	267	5.02e-118	349	AAV30113	54124780	coat protein, partial [Potato virus Y]	12216	AAV30113.1	Viruses	Pisuviricota	Stelpaviricetes	Patatavirales	Potyviridae	Potyvirus	Potato virus Y	blastn	PRJNA280017	blastx	12216	Transcriptomic
27124	913	24.5128	NODE_27124_length_913_cov_24.512821	YP_009507248.1	28.431	102	67	1	308	3	2	97	8.38e-07	62.8	YP_009507248	1464308873	ORF B [Trichoplusia ni TED virus]	2083181	YP_009507248	Viruses	Artverviricota	Revtraviricetes	Ortervirales	Metaviridae	Errantivirus	Trichoplusia ni TED virus	gen	PRJNA580490	blastx	2083181	Genomic
27127	931	20.5171	NODE_27127_length_931_cov_20.517123	YP_009507247.1	38.384	99	53	1	9	305	122	212	5.63e-12	77.8	YP_009507247	1464308872	ORF A [Trichoplusia ni TED virus]	2083181	YP_009507247	Viruses	Artverviricota	Revtraviricetes	Ortervirales	Metaviridae	Errantivirus	Trichoplusia ni TED virus	gen	PRJNA369863+PRJNA508767	blastx	2083181	Genomic
27180	996	38.406	NODE_27180_length_996_cov_38.405951	YP_009507248.1	62.829	304	93	5	3	911	338	622	1.68e-124	393	YP_009507248	1464308873	ORF B [Trichoplusia ni TED virus]	2083181	YP_009507248	Viruses	Artverviricota	Revtraviricetes	Ortervirales	Metaviridae	Errantivirus	Trichoplusia ni TED virus	gen	PRJNA580490	blastx	2083181	Genomic
271	3229	55.3847	NODE_271_length_3229_cov_55.384688	YP_009507248.1	41.292	712	383	7	2	2125	334	1014	1.66e-173	548	YP_009507248	1464308873	ORF B [Trichoplusia ni TED virus]	2083181	YP_009507248	Viruses	Artverviricota	Revtraviricetes	Ortervirales	Metaviridae	Errantivirus	Trichoplusia ni TED virus	gen	PRJNA580490	blastx	2083181	Genomic
271	3279	56.4417	NODE_271_length_3279_cov_56.441687	YP_009507248.1	63.019	265	93	4	2480	3274	51	310	7.89e-83	303	YP_009507248	1464308873	ORF B [Trichoplusia ni TED virus]	2083181	YP_009507248	Viruses	Artverviricota	Revtraviricetes	Ortervirales	Metaviridae	Errantivirus	Trichoplusia ni TED virus	gen	PRJNA580490	blastx	2083181	Genomic
271	3286	22.9291	NODE_271_length_3286_cov_22.929124	YP_009507248.1	41.781	730	389	8	3280	1106	316	1014	7.01e-180	565	YP_009507248	1464308873	ORF B [Trichoplusia ni TED virus]	2083181	YP_009507248	Viruses	Artverviricota	Revtraviricetes	Ortervirales	Metaviridae	Errantivirus	Trichoplusia ni TED virus	gen	PRJNA580490	blastx	2083181	Genomic
271	3824	150.261	NODE_271_length_3824_cov_150.261343	DAC80279.1	53.684	190	84	1	550	1119	117	302	8.38e-55	205	DAC80279	1750927711	TPA_asm: integrase [Bos-associated insect adintovirus]	2597806	DAC80279	Viruses	Preplasmiviricota	Polintoviricetes	Orthopolintovirales	Adintoviridae		Bos-associated insect adintovirus	gen	PRJNA580490	blastx	2597806	Genomic
2724	1555	20.0713	NODE_2724_length_1555_cov_20.071333	YP_009507248.1	51.984	252	115	1	757	2	10	255	1.99e-77	274	YP_009507248	1464308873	ORF B [Trichoplusia ni TED virus]	2083181	YP_009507248	Viruses	Artverviricota	Revtraviricetes	Ortervirales	Metaviridae	Errantivirus	Trichoplusia ni TED virus	gen	PRJNA369863+PRJNA508767	blastx	2083181	Genomic
2729	2018	31.4055	NODE_2729_length_2018_cov_31.405502	YP_009507247.1	35.345	116	73	2	602	946	12	126	7.72e-22	82	YP_009507247	1464308872	ORF A [Trichoplusia ni TED virus]	2083181	YP_009507247	Viruses	Artverviricota	Revtraviricetes	Ortervirales	Metaviridae	Errantivirus	Trichoplusia ni TED virus	gen	PRJNA580490	blastx	2083181	Genomic
273	3233	46.0227	NODE_273_length_3233_cov_46.022656	YP_009507248.1	41.457	714	383	7	2	2131	332	1014	7.99e-175	551	YP_009507248	1464308873	ORF B [Trichoplusia ni TED virus]	2083181	YP_009507248	Viruses	Artverviricota	Revtraviricetes	Ortervirales	Metaviridae	Errantivirus	Trichoplusia ni TED virus	gen	PRJNA580490	blastx	2083181	Genomic
27428	747	96.7543	NODE_27428_length_747_cov_96.754335	DAC80281.1	26.16	237	146	8	711	70	28	258	6.32e-07	61.6	DAC80281	1750927713	TPA_asm: adintoc3 [Bos-associated insect adintovirus]	2597806	DAC80281	Viruses	Preplasmiviricota	Polintoviricetes	Orthopolintovirales	Adintoviridae		Bos-associated insect adintovirus	gen	PRJNA580490	blastx	2597806	Genomic
27448	754	36.0844	NODE_27448_length_754_cov_36.084406	YP_009507248.1	35.266	207	125	4	610	2	605	806	1.62e-33	139	YP_009507248	1464308873	ORF B [Trichoplusia ni TED virus]	2083181	YP_009507248	Viruses	Artverviricota	Revtraviricetes	Ortervirales	Metaviridae	Errantivirus	Trichoplusia ni TED virus	gen	PRJNA580490	blastx	2083181	Genomic
2749	1833	22.7053	NODE_2749_length_1833_cov_22.705287	QBP37036.1	38.968	349	201	5	1832	798	702	1042	1.24e-63	238	QBP37036	1596077648	putative RdRP [Lampyris noctiluca errantivirus 1]	2552986	QBP37036	Viruses	Artverviricota	Revtraviricetes	Ortervirales	Metaviridae	Errantivirus	Lampyris noctiluca errantivirus 1	gen	PRJNA580490	blastx	2552986	Genomic
274	2998	203.5	NODE_274_length_2998_cov_203.500170	DAC81454.1	60.185	108	42	1	53	373	201	308	2.63e-32	139	DAC81454	1821957974	TPA_asm: integrase [Spodoptera moth adintovirus 2]	2609854	DAC81454	Viruses	Preplasmiviricota	Polintoviricetes	Orthopolintovirales	Adintoviridae		Spodoptera moth adintovirus 2	gen	PRJNA580490	blastx	2609854	Genomic
274	3325	182.574	NODE_274_length_3325_cov_182.574312	DAC80279.1	52.857	280	127	2	27	866	28	302	3.82e-91	305	DAC80279	1750927711	TPA_asm: integrase [Bos-associated insect adintovirus]	2597806	DAC80279	Viruses	Preplasmiviricota	Polintoviricetes	Orthopolintovirales	Adintoviridae		Bos-associated insect adintovirus	gen	PRJNA580490	blastx	2597806	Genomic
2751	1360	69.9655	NODE_2751_length_1360_cov_69.965517	DAC80278.1	48.521	169	86	1	846	1349	218	386	4.87e-61	176	DAC80278	1750927710	TPA_asm: PolB [Bos-associated insect adintovirus]	2597806	DAC80278	Viruses	Preplasmiviricota	Polintoviricetes	Orthopolintovirales	Adintoviridae		Bos-associated insect adintovirus	gen	PRJNA580490	blastx	2597806	Genomic
27568	866	68.2898	NODE_27568_length_866_cov_68.289766	QBP37036.1	37.838	148	87	4	403	840	714	858	4.48e-17	93.2	QBP37036	1596077648	putative RdRP [Lampyris noctiluca errantivirus 1]	2552986	QBP37036	Viruses	Artverviricota	Revtraviricetes	Ortervirales	Metaviridae	Errantivirus	Lampyris noctiluca errantivirus 1	gen	PRJNA580490	blastx	2552986	Genomic
2760	1438	30.9855	NODE_2760_length_1438_cov_30.985539	YP_009507248.1	41.667	192	89	1	861	1436	1	169	3.23e-35	151	YP_009507248	1464308873	ORF B [Trichoplusia ni TED virus]	2083181	YP_009507248	Viruses	Artverviricota	Revtraviricetes	Ortervirales	Metaviridae	Errantivirus	Trichoplusia ni TED virus	gen	PRJNA580490	blastx	2083181	Genomic
2765	503	55.3371	NODE_2765_length_503_cov_55.337054	QNM37814.1	41.667	96	45	3	7	270	1893	1985	2.53e-12	75.5	QNM37814	1897744001	hypothetical protein, partial [Insect virga-like virus 1]	2819105	QNM37814	Viruses	Kitrinoviricota	Alsuviricetes	Martellivirales	Virgaviridae		Insect virga-like virus 1	trx	PRJNA297027	blastx	2819105	Transcriptomic
2766	503	48.9241	NODE_2766_length_503_cov_48.924107	AAF18574.1	46	50	26	1	483	337	379	428	0.000122	53.1	AAF18574	6594658	Gag polyprotein [Simian immunodeficiency virus]	11723	AAF18574	Viruses	Artverviricota	Revtraviricetes	Ortervirales	Retroviridae	Lentivirus	Simian immunodeficiency virus	trx	PRJNA297027	blastx	11723	Transcriptomic
27672	1176	27.6343	NODE_27672_length_1176_cov_27.634255	DAC81292.1	23.101	316	182	9	1167	265	227	496	5.75e-15	88.6	DAC81292	1821957680	TPA_asm: collagenase [Ladona dragonfly adintovirus]	2609856	DAC81292	Viruses	Preplasmiviricota	Polintoviricetes	Orthopolintovirales	Adintoviridae		Ladona dragonfly adintovirus	gen	PRJNA580490	blastx	2609856	Genomic
2767	1958	33.6075	NODE_2767_length_1958_cov_33.607462	YP_009507247.1	38.627	233	134	4	318	1004	5	232	5.17e-37	154	YP_009507247	1464308872	ORF A [Trichoplusia ni TED virus]	2083181	YP_009507247	Viruses	Artverviricota	Revtraviricetes	Ortervirales	Metaviridae	Errantivirus	Trichoplusia ni TED virus	gen	PRJNA580490	blastx	2083181	Genomic
27725	811	160.347	NODE_27725_length_811_cov_160.346561	DAC81324.1	51.22	41	20	0	432	310	139	179	4.76e-05	47	DAC81324	1821957714	TPA_asm: FtsK [Mayetiola barley midge adintovirus]	2609858	DAC81324	Viruses	Preplasmiviricota	Polintoviricetes	Orthopolintovirales	Adintoviridae	Alphadintovirus	Alphadintovirus mayetiola	gen	PRJNA580490	blastx	2609858	Genomic
27761	703	49.5139	NODE_27761_length_703_cov_49.513889	YP_009507249.1	26.606	218	149	4	656	3	50	256	2.88e-20	99.8	YP_009507249	1464308874	ORF C [Trichoplusia ni TED virus]	2083181	YP_009507249	Viruses	Artverviricota	Revtraviricetes	Ortervirales	Metaviridae	Errantivirus	Trichoplusia ni TED virus	gen	PRJNA580490	blastx	2083181	Genomic
27769	585	451.434	NODE_27769_length_585_cov_451.433962	QPL17815.1	43.22	118	66	1	18	371	2498	2614	3.4e-22	105	QPL17815	1939515408	replicase [Pistachio virus X]	2794236	QPL17815	Viruses	Kitrinoviricota	Alsuviricetes	Martellivirales	Kitaviridae		Pistachio virus X	trx	PRJNA353242	blastx	2794236	Transcriptomic
27800	1027	38.6502	NODE_27800_length_1027_cov_38.650206	YP_009507248.1	67.964	334	99	3	1026	25	269	594	1.75e-161	489	YP_009507248	1464308873	ORF B [Trichoplusia ni TED virus]	2083181	YP_009507248	Viruses	Artverviricota	Revtraviricetes	Ortervirales	Metaviridae	Errantivirus	Trichoplusia ni TED virus	gen	PRJNA580490	blastx	2083181	Genomic
2780	1499	58.4301	NODE_2780_length_1499_cov_58.430055	YP_009345747.1	24.597	248	177	9	1249	527	222	466	1.56e-08	69.7	YP_009345747	1149000180	envelope fusion protein [Mythimna unipuncta granulovirus B]	2169746	YP_009345747	Viruses		Naldaviricetes	Lefavirales	Baculoviridae	Betabaculovirus	Mythimna unipuncta granulovirus B	gen	PRJNA580490	blastx	2169746	Genomic
278	2892	153.659	NODE_278_length_2892_cov_153.659147	DAC81267.1	53.285	274	119	4	2892	2083	38	306	1.29e-86	290	DAC81267	1821957653	TPA_asm: integrase [Bos-associated insect adintovirus 2]	2609867	DAC81267	Viruses	Preplasmiviricota	Polintoviricetes	Orthopolintovirales	Adintoviridae		Bos-associated insect adintovirus 2	gen	PRJNA580490	blastx	2609867	Genomic
27902	955	20.54	NODE_27902_length_955_cov_20.540000	DAC81320.1	40	295	162	5	927	88	363	657	2.31e-53	199	DAC81320	1821957710	TPA_asm: PolB [Mayetiola barley midge adintovirus]	2609858	DAC81320	Viruses	Preplasmiviricota	Polintoviricetes	Orthopolintovirales	Adintoviridae	Alphadintovirus	Alphadintovirus mayetiola	gen	PRJNA369863+PRJNA508767	blastx	2609858	Genomic
27940	1025	24.6041	NODE_27940_length_1025_cov_24.604124	QBP37036.1	46.608	339	177	4	1016	6	638	974	1.85e-91	306	QBP37036	1596077648	putative RdRP [Lampyris noctiluca errantivirus 1]	2552986	QBP37036	Viruses	Artverviricota	Revtraviricetes	Ortervirales	Metaviridae	Errantivirus	Lampyris noctiluca errantivirus 1	gen	PRJNA580490	blastx	2552986	Genomic
27	8474	67.9928	NODE_27_length_8474_cov_67.992754	ACO51495.1	98.987	1975	20	0	50	5974	1	1975	0	3990	ACO51495	226359389	223K protein [Potato virus S]	12169	ACO51495.1	Viruses	Kitrinoviricota	Alsuviricetes	Tymovirales	Betaflexiviridae	Carlavirus	Potato virus S	blastn	PRJNA553565	blastx	12169	Transcriptomic
28011	885	120.88	NODE_28011_length_885_cov_120.879518	DAC80278.1	47.458	177	92	1	333	860	218	394	9.86e-56	180	DAC80278	1750927710	TPA_asm: PolB [Bos-associated insect adintovirus]	2597806	DAC80278	Viruses	Preplasmiviricota	Polintoviricetes	Orthopolintovirales	Adintoviridae		Bos-associated insect adintovirus	gen	PRJNA580490	blastx	2597806	Genomic
[truncated: 1,824 more rows]

## Sheet: ST5
Table S5: Annotation BLASTx of virus-positive contigs with a unknown family (minimum e-value, maximum bitscore)
[truncated: 1,663 more rows]

## Sheet: ST6
Table S6: Annotation BLASTx of virus-negative contigs (minimum e-value, maximum bitscore)
[truncated: 13,253 more rows]

[truncated: 4 more sheets: ST7, ST8, ST9, ST10]
